# Supplementary material for: Identification of ferroptosis-related genes in heart tissues of patients with hypertrophic cardiomyopathy
Source: Medicine (Baltimore). 2025 Feb 28;104(9):e41525. doi: 10.1097/MD.0000000000041525 (PMC11875581; doi:10.1097/MD.0000000000041525)
Supplement: Supplementary file 1 [file medi-104-e41525-s001.xlsx]

## Sheet: Supplementary Table 1
Ferroptosis-related genes
DUSP1
NOS2
NCF2
MT3
UBC
ALB
TXNRD1
SRXN1
GPX2
BNIP3
OXSR1
SELENOS
ANGPTL7
SLC7A11
DDIT4
LOC284561
ASNS
TSC22D3
DDIT3
JDP2
SESN2
SLC1A4
PCK2
TXNIP
VLDLR
GPT2
PSAT1
LURAP1L
SLC7A5
HERPUD1
XBP1
ATF3
SLC3A2
CBS
ATF4
ZNF419
KLHL24
TRIB3
ZFP69B
ATP6V1G2
VEGFA
GDF15
TUBE1
ARRDC3
CEBPG
SNORA16A
RGS4
BLOC1S5-TXNDC5
LOC390705
EIF2S1
KIM-1
IL6
CXCL2
RELA
HSD17B11
AGPAT3
SETD1B
HMOX1
TF
FTL
RPL8
ATP5MC3
TFRC
MAFG
IL33
FTH1
HAMP
STEAP3
DRD5
GPX4
DRD4
MAP3K5
MAPK14
SLC2A1
SLC2A3
SLC2A6
SLC2A8
SLC2A12
GLUT13
SLC2A14
EIF2AK4
ALOX5
ALOX12
ALOX15
ACSF2
IREB2
HMGB1
NFE2L2
ELAVL1
TFAP2C
SP1
HBA1
NNMT
PLIN4
HIC1
STMN1
RRM2
CAPG
HNF4A
NGB
YWHAE
GABPB1
AURKA
MIR4715
RIPK1
PRDX1
MIR30B
MMP13
LRRFIP1
CBR1
CS
EMC2
NOX1
CYBB
NOX3
NOX4
NOX5
DUOX1
DUOX2
G6PD
PGD
VDAC2
PIK3CA
FLT3
SCP2
TP53
ACSL4
LPCAT3
NRAS
KRAS
HRAS
TFR2
SLC38A1
SLC1A5
GLS2
GOT1
CARS1
KEAP1
ATG5
ATG7
NCOA4
ALOX12B
ALOX15B
ALOXE3
PHKG2
ACO1
G6PDX
ULK1
ATG3
ATG4D
BECN1
MAP1LC3A
GABARAPL2
GABARAPL1
ATG16L1
WIPI1
WIPI2
SNX4
ATG13
ULK2
SAT1
EGFR
MAPK3
MAPK1
BID
ZEB1
DPP4
CDKN2A
PEBP1
SOCS1
CDO1
MYB
MAPK8
MAPK9
CHAC1
LINC00472
PRKAA2
PRKAA1
BAP1
ABCC1
MIR6852
ACVR1B
TGFBR1
EPAS1
HILPDA
HIF1A
IFNG
ANO6
LPIN1
TNFAIP3
TLR4
ATM
YY1AP1
EGLN2
MIOX
TAFAZZIN
MTDH
IDH1
SIRT1
FBXW7
PANX1
DNAJB6
BACH1
LONP1
CD82
IL1B
CTSB
POR
CYB5R1
ELOVL5
FADS1
PTEN
NR1D1
NR1D2
TBK1
USP7
miR-182-5p
miR-378a-3p
AQP3
AQP5
AQP8
LINC00618
MT1DP
PEX10
PEX12
CHP1
GPAT4
BRPF1
OSBPL9
INTS2
MMD
CYP4F8
MLLT1
TTPA
GRIA3
EPT1
POM121L12
LIG3
AEBP2
AGPS
CDCA3
PEX2
PEX6
TIMM9
DCAF7
LCE2C
FAR1
PHF21A
SMAD7
LYRM1
AMN
PEX3
MTCH1
ACADSB
PVT1
hsa_circ_0008367
SLC39A14
MAP3K11
GSK3B
BRD7
SLC25A28
MFN2
SLC11A2
ZFAS1
TSC1
TGFB1
SNCA
SIRT3
CGAS
STING1
HDDC3
MIR761
MDM2
MDM4
MIR214
DLD
WWTR1
PRKCA
LGMN
SMPD1
MYCN
IFNA1
IFNA2
IFNA4
IFNA5
IFNA6
IFNA7
IFNA8
IFNA10
IFNA13
IFNA14
IFNA16
IFNA17
IFNA21
SMG9
PPARG
MIR335
SNX5
PAQR3
MICU1
TOR2A
MIR375
MAP3K14
CircKDM4C
MIR324
QSOX1
MIB2
CLTRN
KLF2
MIR5096
HOTAIR
H19
FOXO4
YTHDC2
DDR2
SLC39A7
TRIM46
ACSL1
KDM5A
TRIM21
DPEP1
CYGB
IDO1
GSTZ1
GJA1
PGRMC1
CIRBP
circPSEN1
USP11
YAP1
MIR135B
TRIM26
NDRG1
MIR302A
ASMTL-AS1
FADS2
PIEZO1
LIFR
PTPN6
MIR15A
EGR1
ADAM23
ARHGEF26-AS1
CPEB1
COX4I2
lncRNA AABR07017145.1
TIMP1
KDM6B
METTL14
MIB1
KDM5C
MEG3
CCDC6
CFL1
MIR539
KMT2D
PTGS2
SLC40A1
HSPB1
AKR1C1
AKR1C2
AKR1C3
RB1
HSF1
GCLC
SQSTM1
NQO1
MUC1
MT1G
CISD1
FANCD2
FTMT
HSPA5
HELLS
SCD
SRC
STAT3
PML
MTOR
NFS1
TP63
CDKN1A
MIR137
ENPP2
FH
CISD2
MIR9-1
MIR9-2
MIR9-3
ISCU
ACSL3
OTUB1
CD44
LINC00336
BRD4
PRDX6
MIR17
NF2
ARNTL
JUN
CA9
TMBIM4
PLIN2
MIR212
Fer1HCH
AIFM2
LAMP2
ZFP36
PROM2
CHMP5
CHMP6
CAV1
GCH1
DAZAP1
PIR
HCAR1
SLC16A1
NR4A1
RPTOR
SREBF1
SREBF2
FZD7
P4HB
NT5DC2
BCAT2
PLA2G6
MIR424
PARK7
FXN
SUV39H1
ATF2
ACOT1
ALDH3A2
STK11
FNDC5
CircIL4R
CDH1
NEDD4L
BRD2
BRD3
BRDT
DECR1
GLRX5
NCOA3
NR5A2
PANX2
RHEBP1
TFAP2A
CP
ARF6
ABHD12
PPP1R13L
TFAM
KDM3B
RNF113A
AHCY
circ-TTBK2
MIR522
IDH2
PPARA
SIAH2
VDR
NEDD4
AR
MTF1
COPZ1
NUPR1
USP35
NEAT1
PARP1
PARP2
PARP3
PARP4
PARP6
PARP8
PARP9
PARP10
PARP11
PARP12
PARP14
PARP15
PARP16
PDSS2
TXN
SENP1
OIP5-AS1
MIR190A
FGF21
CREB1
CREB3
CREB5
MIR130B
BEX1
ASAH2
FABP4
AKT1S1
MLST8
TYRO3
SIRT6
TMSB4X
TMSB4Y
KIF20A
ECH1
circRHOT1
ETV4
MEG8
VCP
circ_0007142
RBMS1
KDM4A
MGST1
circKIF4A
miR-7-5p
circ_0067934
MPC1
CHMP1A
CAMKK2
SOX2
SRSF9
PROK2
MIR4443
SIRT2
circRNA1615
MIR27A
MIR670
MEF2C
EZH2
PEDS1
ADAMTS13
CDC25A
CircFNDC3B
PPARD
ENO3
LCN2
MARCHF5
TRIB2
DHODH
MIR545
PDK4
CircPVT1
MIR9-3HG
ADIPOQ
circDTL
mmu_circRNA_0000309
PTPN18
ABCC5
CISD3
MS4A15
FURIN
circRHBG
GALNT14
KLHDC3
LINC01833
circGFRA1
MAPKAP1
PRR5
RICTOR
GSTM1
TERT
circ0097009
TMEM161B-DT
circEPSTI1
MIR18A
RARRES2

## Sheet: Supplementary Table 2
GeneID	padj	pvalue	lfcSE	stat	log2FoldChange	baseMean	Symbol	Description
8547	7.21e-43	4.16e-47	0.2343	-14.4151	-3.37685	251.85	FCN3	ficolin 3
79192	1.09e-37	1.26e-41	0.2719	13.516	3.67444	62.7	IRX1	iroquois homeobox 1
23544	3.87e-35	6.69e-39	0.4343	13.0461	5.66633	135.45	SEZ6L	seizure related 6 homolog like
80760	2.17e-29	5.01e-33	0.1396	11.9715	1.67117	957.01	ITIH5	inter-alpha-trypsin inhibitor heavy chain 5
192668	1.63e-25	4.7e-29	0.162	11.1873	1.81286	176.86	CYS1	cystin 1
158062	1.09e-22	3.77e-26	0.2717	-10.5779	-2.87403	117.57	LCN6	lipocalin 6
3163	5.08e-22	2.34e-25	0.1191	-10.4054	-1.23892	1012.1	HMOX2	heme oxygenase 2
6424	9.07e-22	5.23e-25	0.3783	10.3286	3.90739	420.6	SFRP4	secreted frizzled related protein 4
8425	3.18e-21	2.2e-24	0.1035	10.1899	1.05451	6599.05	LTBP4	latent transforming growth factor beta binding protein 4
595	5.65e-20	4.23e-23	0.1112	9.89832	1.10088	4311.19	CCND1	cyclin D1
12	1.59e-19	1.28e-22	0.4283	-9.78685	-4.19189	258.59	SERPINA3	serpin family A member 3
57125	1.66e-19	1.43e-22	0.1618	9.77553	1.58145	495.9	PLXDC1	plexin domain containing 1
196410	4.8e-19	4.43e-22	0.1496	-9.66056	-1.44541	251.14	METTL7B	methyltransferase like 7B
441432	1.79e-18	1.76e-21	0.1907	-9.51848	-1.81501	103.81	AQP7P3	aquaporin 7 pseudogene 3
153572	2.01e-18	2.09e-21	0.3107	9.5004	2.95222	171.49	IRX2	iroquois homeobox 2
8654	2.11e-18	2.32e-21	0.1498	9.48979	1.42161	471.76	PDE5A	phosphodiesterase 5A
57758	2.25e-18	2.72e-21	0.308	9.47286	2.91769	82.18	SCUBE2	signal peptide, CUB domain and EGF like domain containing 2
1734	2.25e-18	2.61e-21	0.192	9.47721	1.81986	563.21	DIO2	iodothyronine deiodinase 2
4192	3.44e-18	4.36e-21	0.2	9.42351	1.88449	88.26	MDK	midkine
5627	4.32e-18	5.73e-21	0.175	9.39479	1.64389	3251.03	PROS1	protein S
150572	9.14e-18	1.27e-20	0.1228	-9.31104	-1.1432	10674.6	SMYD1	SET and MYND domain containing 1
64328	1.58e-17	2.37e-20	0.1188	9.2441	1.09821	1547.82	XPO4	exportin 4
23171	1.65e-17	2.65e-20	0.1332	-9.23224	-1.22978	5005.92	GPD1L	glycerol-3-phosphate dehydrogenase 1 like
2487	2.12e-17	3.54e-20	0.291	9.20115	2.67766	297.04	FRZB	frizzled related protein
84624	6.46e-17	1.12e-19	0.3228	9.0768	2.93034	287.14	FNDC1	fibronectin type III domain containing 1
105379171	8.05e-17	1.44e-19	0.4331	9.04931	3.91922	27.45	LOC105379171	uncharacterized LOC105379171
1978	1.67e-16	3.11e-19	0.1615	-8.96486	-1.4482	247.67	EIF4EBP1	eukaryotic translation initiation factor 4E binding protein 1
414332	2.05e-16	4.13e-19	0.3015	-8.93336	-2.69369	139.58	LCN10	lipocalin 10
83938	3.12e-16	6.48e-19	0.1838	-8.88345	-1.63282	62.31	LRMDA	leucine rich melanocyte differentiation associated
7037	3.34e-16	7.14e-19	0.2664	-8.87274	-2.36382	2588.81	TFRC	transferrin receptor
4624	6.1e-16	1.37e-18	0.2176	-8.7997	-1.91519	71203.5	MYH6	myosin heavy chain 6
79825	8e-16	1.85e-18	0.1991	8.76628	1.74577	100.06	EFCC1	EF-hand and coiled-coil domain containing 1
375719	1.1e-15	2.61e-18	0.174	-8.72743	-1.51901	319.96	AQP7P1	aquaporin 7 pseudogene 1
29780	1.2e-15	2.99e-18	0.1502	-8.71199	-1.30847	1282.76	PARVB	parvin beta
894	1.39e-15	3.6e-18	0.1247	8.69077	1.08416	4484.08	CCND2	cyclin D2
6508	1.6e-15	4.24e-18	0.1285	-8.67203	-1.11418	8525.17	SLC4A3	solute carrier family 4 member 3
57475	4.29e-15	1.21e-17	0.1283	-8.55163	-1.09726	96.73	PLEKHH1	pleckstrin homology, MyTH4 and FERM domain containing H1
3782	4.34e-15	1.25e-17	0.1861	8.54799	1.59099	233.48	KCNN3	potassium calcium-activated channel subfamily N member 3
105379814	4.61e-15	1.36e-17	0.2144	-8.53887	-1.83103	85.85	LOC105379814	uncharacterized LOC105379814
5768	1.26e-14	3.99e-17	0.1907	-8.41323	-1.60459	2531.97	QSOX1	quiescin sulfhydryl oxidase 1
103611157	2.08e-14	6.72e-17	0.2818	8.35189	2.35319	67.49	TGFB2-OT1	TGFB2 overlapping transcript 1
101928331	2.52e-14	8.28e-17	0.3329	-8.32723	-2.77187	45.93	LOC101928331	uncharacterized LOC101928331
4046	2.78e-14	9.29e-17	0.1583	8.31346	1.31564	485.14	LSP1	lymphocyte specific protein 1
113675	4.82e-14	1.67e-16	0.177	8.24372	1.45875	169.35	SDSL	serine dehydratase like
5999	4.98e-14	1.77e-16	0.2919	8.23683	2.40448	82.84	RGS4	regulator of G protein signaling 4
26249	4.98e-14	1.78e-16	0.1407	-8.23604	-1.15906	574.08	KLHL3	kelch like family member 3
105370446	1.05e-13	3.87e-16	0.2986	8.14247	2.43149	45.84	LOC105370446	uncharacterized LOC105370446
148252	1.48e-13	5.64e-16	0.1488	-8.09679	-1.20495	3584.34	DIRAS1	DIRAS family GTPase 1
5414	1.79e-13	7.01e-16	0.1576	-8.07037	-1.27149	623.54	SEPTIN4	septin 4
112714	2.05e-13	8.17e-16	0.4219	-8.05169	-3.3971	270.53	TUBA3E	tubulin alpha 3e
4060	2.77e-13	1.12e-15	0.2161	8.01326	1.73142	2722.03	LUM	lumican
9173	2.91e-13	1.19e-15	0.5258	-8.00526	-4.20955	75.31	IL1RL1	interleukin 1 receptor like 1
1903	3.54e-13	1.53e-15	0.1792	-7.97427	-1.42865	494.38	S1PR3	sphingosine-1-phosphate receptor 3
286530	3.54e-13	1.51e-15	0.201	7.97573	1.60279	119.26	P2RY8	P2Y receptor family member 8
220963	4.58e-13	2.01e-15	0.2415	7.94093	1.91802	63.85	SLC16A9	solute carrier family 16 member 9
83857	4.65e-13	2.07e-15	0.1344	-7.93736	-1.06654	1126.18	TMTC1	transmembrane O-mannosyltransferase targeting cadherins 1
164284	5.86e-13	2.64e-15	0.3508	7.90698	2.77359	57.27	APCDD1L	APC down-regulated 1 like
55214	6.81e-13	3.17e-15	0.4471	7.88396	3.52515	357.32	P3H2	prolyl 3-hydroxylase 2
283383	6.81e-13	3.18e-15	0.1707	-7.88361	-1.34567	629.93	ADGRD1	adhesion G protein-coupled receptor D1
100289509	7.66e-13	3.62e-15	0.4454	-7.86732	-3.50409	211.21	KCNIP2-AS1	KCNIP2 antisense RNA 1
7042	8.08e-13	3.87e-15	0.295	7.85915	2.31826	329.25	TGFB2	transforming growth factor beta 2
9791	8.12e-13	3.93e-15	0.2086	-7.85706	-1.63879	2179.16	PTDSS1	phosphatidylserine synthase 1
5818	8.5e-13	4.17e-15	0.1741	-7.84979	-1.36697	411.27	NECTIN1	nectin cell adhesion molecule 1
401036	1.31e-12	6.63e-15	0.2508	7.79138	1.95443	370.68	ASB18	ankyrin repeat and SOCS box containing 18
83543	1.54e-12	7.89e-15	0.1333	-7.76937	-1.03584	735.73	AIF1L	allograft inflammatory factor 1 like
79739	2.08e-12	1.13e-14	0.2337	7.72408	1.80487	152.79	TTLL7	tubulin tyrosine ligase like 7
83690	2.08e-12	1.14e-14	0.3191	7.72235	2.46399	44	CRISPLD1	cysteine rich secretory protein LCCL domain containing 1
7079	2.18e-12	1.21e-14	0.2151	-7.71517	-1.65972	241.37	TIMP4	TIMP metallopeptidase inhibitor 4
102724580	2.23e-12	1.26e-14	0.2029	-7.71012	-1.56412	28.29	LOC102724580	methylenetetrahydrofolate dehydrogenase (NADP+ dependent) 1 like pseudogene
3671	2.23e-12	1.26e-14	0.1737	7.70952	1.33912	488.82	ISLR	immunoglobulin superfamily containing leucine rich repeat
2888	2.5e-12	1.43e-14	0.2641	-7.6938	-2.0316	136.45	GRB14	growth factor receptor bound protein 14
55107	2.94e-12	1.71e-14	0.1498	7.67075	1.14939	518.99	ANO1	anoctamin 1
27254	3e-12	1.77e-14	0.1574	-7.66653	-1.20674	5701.61	CSDC2	cold shock domain containing C2
113457	3.1e-12	1.84e-14	0.4153	-7.66112	-3.18149	571.59	TUBA3D	tubulin alpha 3d
3939	3.1e-12	1.86e-14	0.1718	-7.65986	-1.31572	3394.04	LDHA	lactate dehydrogenase A
3624	3.88e-12	2.35e-14	0.237	7.62981	1.80809	133.48	INHBA	inhibin subunit beta A
2042	4.07e-12	2.49e-14	0.1998	7.62241	1.52297	270.95	EPHA3	EPH receptor A3
389799	4.21e-12	2.62e-14	0.2385	-7.61594	-1.81653	30.85	CFAP77	cilia and flagella associated protein 77
390616	4.21e-12	2.63e-14	0.3506	7.61555	2.67039	34.88	ANKRD34C	ankyrin repeat domain 34C
131034	4.86e-12	3.06e-14	0.3083	-7.59595	-2.34201	340.01	CPNE4	copine 4
64094	5.09e-12	3.23e-14	0.2369	7.58885	1.79797	1492.24	SMOC2	SPARC related modular calcium binding 2
4885	5.59e-12	3.61e-14	0.3715	-7.57426	-2.81399	105.47	NPTX2	neuronal pentraxin 2
149297	6.07e-12	3.96e-14	0.1693	-7.56232	-1.2801	70.25	FAM78B	family with sequence similarity 78 member B
6624	6.17e-12	4.06e-14	0.2032	7.55907	1.53633	473.21	FSCN1	fascin actin-bundling protein 1
51334	6.6e-12	4.45e-14	0.1696	7.54698	1.28034	245.82	PRR16	proline rich 16
5502	6.6e-12	4.45e-14	0.1813	-7.54726	-1.36835	935.04	PPP1R1A	protein phosphatase 1 regulatory inhibitor subunit 1A
245806	7.7e-12	5.24e-14	0.638	7.52585	4.80162	138.83	VGLL2	vestigial like family member 2
92002	9.51e-12	6.59e-14	0.1569	-7.49587	-1.17597	409.54	CCNQ	cyclin Q
102724288	9.88e-12	6.89e-14	0.3183	-7.48988	-2.38423	88.14	LOC102724288	uncharacterized LOC102724288
10162	1.09e-11	7.69e-14	0.1496	-7.47554	-1.11871	401.3	LPCAT3	lysophosphatidylcholine acyltransferase 3
146760	1.12e-11	7.97e-14	0.2301	-7.47088	-1.71934	55.03	RTN4RL1	reticulon 4 receptor like 1
146395	1.13e-11	8.09e-14	0.6801	7.46883	5.07992	91.58	GSG1L	GSG1 like
7093	1.18e-11	8.53e-14	0.2458	7.46186	1.83418	343.95	TLL2	tolloid like 2
105373174	1.2e-11	8.77e-14	0.3701	7.45821	2.76054	25.51	LOC105373174
55349	1.2e-11	9e-14	0.3056	-7.45481	-2.27788	122.94	CHDH	choline dehydrogenase
7060	1.2e-11	9.12e-14	0.3304	7.45308	2.46218	7508.89	THBS4	thrombospondin 4
101929215	1.2e-11	8.99e-14	0.3489	7.4549	2.60108	799.44	THBS4-AS1	THBS4 antisense RNA 1
30819	1.2e-11	8.89e-14	0.4592	-7.45639	-3.42399	1536.21	KCNIP2	potassium voltage-gated channel interacting protein 2
102465993	1.2e-11	9.08e-14	0.1812	7.45371	1.35033	51.21	MIR7847	microRNA 7847
10882	1.39e-11	1.07e-13	0.3135	-7.43222	-2.33032	35.16	C1QL1	complement C1q like 1
2564	1.44e-11	1.12e-13	0.2061	7.42651	1.53029	601.04	GABRE	gamma-aminobutyric acid type A receptor subunit epsilon
101930593	1.67e-11	1.31e-13	0.2576	7.40547	1.90778	178.37	DNAAF3-AS1	DNAAF3 antisense RNA 1
153571	1.71e-11	1.35e-13	0.2607	7.40112	1.92934	45.67	IRX2-DT	IRX2 divergent transcript
23213	1.79e-11	1.44e-13	0.2702	7.39274	1.99742	464.05	SULF1	sulfatase 1
101927688	1.92e-11	1.55e-13	0.1853	-7.38282	-1.36792	68.33	SEPTIN4-AS1	SEPTIN4 antisense RNA 1
116931	2.02e-11	1.64e-13	0.2871	7.37502	2.11762	39.34	MED12L	mediator complex subunit 12L
54843	2.07e-11	1.7e-13	0.2009	7.37079	1.48049	130.31	SYTL2	synaptotagmin like 2
27151	2.11e-11	1.74e-13	0.1874	-7.36754	-1.38081	502.97	CPAMD8	C3 and PZP like alpha-2-macroglobulin domain containing 8
10590	2.28e-11	1.9e-13	0.4318	-7.35534	-3.17589	21.62	SCGN	secretagogin, EF-hand calcium binding protein
6175	3.74e-11	3.29e-13	0.1616	-7.28198	-1.17644	7864.2	RPLP0	ribosomal protein lateral stalk subunit P0
7373	4.33e-11	3.92e-13	0.2476	7.25837	1.79699	900.95	COL14A1	collagen type XIV alpha 1 chain
112267859	4.83e-11	4.43e-13	0.2343	-7.24175	-1.69702	87.17	LOC112267859	putative aquaporin-7-like protein 3
107985038	5.31e-11	4.93e-13	0.4216	-7.22708	-3.04713	17.54	LOC107985038	uncharacterized LOC107985038
3898	5.42e-11	5.06e-13	0.4582	-7.22358	-3.30985	260.96	LAD1	ladinin 1
54328	5.45e-11	5.13e-13	0.2433	7.22192	1.75678	30.85	GPR173	G protein-coupled receptor 173
100498859	5.85e-11	5.56e-13	0.2975	-7.21077	-2.14488	264.19	LINC00881	long intergenic non-protein coding RNA 881
130271	6.28e-11	6.05e-13	0.2516	7.19936	1.81136	76.87	PLEKHH2	pleckstrin homology, MyTH4 and FERM domain containing H2
4257	7.31e-11	7.24e-13	0.3596	-7.17489	-2.57977	97.95	MGST1	microsomal glutathione S-transferase 1
352909	7.31e-11	7.25e-13	0.2493	7.17458	1.78858	560.17	DNAAF3	dynein axonemal assembly factor 3
83641	8.76e-11	8.94e-13	0.1937	7.14589	1.38407	128.75	FAM107B	family with sequence similarity 107 member B
100652988	8.78e-11	9.02e-13	0.2153	7.1447	1.5386	236.41	LINC00702	long intergenic non-protein coding RNA 702
955	1.1e-10	1.15e-12	0.1627	-7.11117	-1.15722	1359.24	ENTPD6	ectonucleoside triphosphate diphosphohydrolase 6
56911	1.17e-10	1.24e-12	0.4699	7.10116	3.33651	321.8	MAP3K7CL	MAP3K7 C-terminal like
51232	1.28e-10	1.37e-12	0.1633	7.08733	1.15757	3158.77	CRIM1	cysteine rich transmembrane BMP regulator 1
105379443	1.3e-10	1.39e-12	0.2127	-7.08496	-1.50681	23.61	LOC105379443	methylenetetrahydrofolate dehydrogenase (NADP+ dependent) 1 like pseudogene
105377979	1.45e-10	1.56e-12	0.2883	7.06875	2.03783	35.75	LOC105377979	uncharacterized LOC105377979
6695	1.51e-10	1.65e-12	0.2826	-7.06125	-1.99535	457.43	SPOCK1	SPARC (osteonectin), cwcv and kazal like domains proteoglycan 1
7138	1.56e-10	1.72e-12	0.1939	7.05579	1.368	1399.5	TNNT1	troponin T1, slow skeletal type
26115	1.58e-10	1.75e-12	0.1582	7.05293	1.11568	265.34	TANC2	tetratricopeptide repeat, ankyrin repeat and coiled-coil containing 2
91653	1.81e-10	2.02e-12	0.1816	7.03286	1.27711	204.84	BOC	BOC cell adhesion associated, oncogene regulated
5355	2.06e-10	2.33e-12	0.1987	-7.01316	-1.39357	515.66	PLP2	proteolipid protein 2
11082	2.32e-10	2.64e-12	0.8006	6.99584	5.60083	29.86	ESM1	endothelial cell specific molecule 1
158326	2.41e-10	2.75e-12	0.2298	6.98982	1.6064	158.53	FREM1	FRAS1 related extracellular matrix 1
3815	2.46e-10	2.85e-12	0.3034	6.98475	2.11923	81.74	KIT	KIT proto-oncogene, receptor tyrosine kinase
105379257	2.46e-10	2.86e-12	0.3357	-6.98466	-2.34463	53.77	LOC105379257	uncharacterized LOC105379257
56967	2.71e-10	3.18e-12	0.2901	6.96965	2.02158	443.87	C14orf132	chromosome 14 open reading frame 132
54674	2.71e-10	3.19e-12	0.3512	-6.96895	-2.44768	47.26	LRRN3	leucine rich repeat neuronal 3
81035	2.8e-10	3.32e-12	0.1974	6.96363	1.37433	379.24	COLEC12	collectin subfamily member 12
388135	3.05e-10	3.63e-12	0.1792	-6.95104	-1.24589	1274.66	INSYN1	inhibitory synaptic factor 1
157310	3.36e-10	4.01e-12	0.2216	-6.93684	-1.53716	1117.49	PEBP4	phosphatidylethanolamine binding protein 4
284297	3.96e-10	4.85e-12	0.1919	6.91004	1.32627	276.3	SSC5D	scavenger receptor cysteine rich family member with 5 domains
105377188	4.23e-10	5.2e-12	0.2256	6.89998	1.55649	221.89	LOC105377188	uncharacterized LOC105377188
51196	4.23e-10	5.22e-12	0.2035	6.89934	1.40423	1044.08	PLCE1	phospholipase C epsilon 1
8809	4.34e-10	5.38e-12	0.2498	-6.89509	-1.7224	37.37	IL18R1	interleukin 18 receptor 1
2205	4.54e-10	5.68e-12	0.4357	6.88751	3.00112	17.45	FCER1A	Fc epsilon receptor Ia
94122	4.57e-10	5.78e-12	0.518	6.88504	3.56638	49.67	SYTL5	synaptotagmin like 5
342527	4.83e-10	6.15e-12	0.2874	-6.87603	-1.97594	143.72	SMTNL2	smoothelin like 2
135228	4.95e-10	6.34e-12	0.2044	-6.87181	-1.40429	414.62	CD109	CD109 molecule
825	5.69e-10	7.39e-12	0.2106	6.84997	1.4423	212.27	CAPN3	calpain 3
2289	5.75e-10	7.5e-12	0.2769	-6.84785	-1.8963	2028.67	FKBP5	FKBP prolyl isomerase 5
139065	5.77e-10	7.55e-12	0.487	6.84682	3.33458	208.68	SLITRK4	SLIT and NTRK like family member 4
107987210	5.81e-10	7.64e-12	0.2967	6.84509	2.03079	42.84	LOC107987210	replaced by ID 102724945
165	6.02e-10	7.96e-12	0.3244	6.83935	2.21867	2661.97	AEBP1	AE binding protein 1
3741	6.73e-10	8.97e-12	0.2094	6.8221	1.42835	140.2	KCNA5	potassium voltage-gated channel subfamily A member 5
101927279	6.94e-10	9.33e-12	0.3529	-6.81651	-2.40543	27.67	EP300-AS1	EP300 antisense RNA 1
161291	7.25e-10	9.79e-12	0.367	6.80955	2.49898	43.09	TMEM30B	transmembrane protein 30B
116154	9.48e-10	1.31e-11	0.3032	-6.76732	-2.05166	34.43	PHACTR3	phosphatase and actin regulator 3
728463	1.02e-09	1.43e-11	0.4101	6.75506	2.77039	16.44	TGFB2-AS1	TGFB2 antisense RNA 1 (head to head)
222166	1.1e-09	1.56e-11	0.1564	6.74222	1.05417	1211.45	MTURN	maturin, neural progenitor differentiation regulator homolog
2628	1.14e-09	1.62e-11	0.2597	6.73649	1.7498	775	GATM	glycine amidinotransferase
112817	1.21e-09	1.73e-11	0.2709	-6.72677	-1.82212	671.48	HOGA1	4-hydroxy-2-oxoglutarate aldolase 1
3679	1.22e-09	1.75e-11	0.1792	-6.72584	-1.20508	11576.2	ITGA7	integrin subunit alpha 7
9750	1.53e-09	2.24e-11	0.3081	6.68928	2.06091	147.91	RIPOR2	RHO family interacting cell polarization regulator 2
8835	1.63e-09	2.39e-11	0.167	6.6798	1.11554	333.68	SOCS2	suppressor of cytokine signaling 2
1848	1.84e-09	2.73e-11	0.1999	6.6602	1.33135	430.74	DUSP6	dual specificity phosphatase 6
10865	1.86e-09	2.78e-11	0.2402	6.65793	1.59923	916.54	ARID5A	AT-rich interaction domain 5A
6622	1.88e-09	2.82e-11	0.2262	6.65549	1.50559	222.66	SNCA	synuclein alpha
7975	1.96e-09	2.96e-11	0.1838	6.64859	1.22176	3523.54	MAFK	MAF bZIP transcription factor K
100506211	2.06e-09	3.13e-11	0.1834	-6.64031	-1.21807	62.95	MIR210HG	MIR210 host gene
105374040	2.06e-09	3.17e-11	0.3491	-6.63823	-2.3176	18.82	LOC105374040	uncharacterized LOC105374040
285556	2.09e-09	3.23e-11	0.6835	-6.63552	-4.53554	322.11	C4orf54	chromosome 4 open reading frame 54
23498	2.1e-09	3.26e-11	0.1541	6.63423	1.02232	86.41	HAAO	3-hydroxyanthranilate 3,4-dioxygenase
5764	2.15e-09	3.34e-11	0.2979	6.63061	1.97498	507.23	PTN	pleiotrophin
79190	2.29e-09	3.6e-11	0.2554	6.61973	1.69068	754.85	IRX6	iroquois homeobox 6
10964	2.68e-09	4.26e-11	0.2843	6.59466	1.875	225.26	IFI44L	interferon induced protein 44 like
627	2.68e-09	4.28e-11	0.3089	6.59399	2.0368	335.29	BDNF	brain derived neurotrophic factor
1809	2.99e-09	4.84e-11	0.1721	6.57589	1.1318	1010.72	DPYSL3	dihydropyrimidinase like 3
147166	3.05e-09	4.95e-11	0.2272	-6.57251	-1.49304	215.5	TRIM16L	tripartite motif containing 16 like
1428	3.42e-09	5.63e-11	0.1597	6.55338	1.04633	2075.17	CRYM	crystallin mu
107986524	3.53e-09	5.84e-11	0.4095	6.54789	2.68112	20.74	LOC107986524	uncharacterized LOC107986524
79870	3.99e-09	6.72e-11	0.1964	6.52674	1.28157	44.19	BAALC	BAALC binder of MAP3K1 and KLF4
4311	4.09e-09	6.92e-11	0.3184	6.52238	2.07696	244.51	MME	membrane metalloendopeptidase
23316	4.21e-09	7.16e-11	0.838	6.51719	5.46118	40.75	CUX2	cut like homeobox 2
149345	4.25e-09	7.25e-11	0.2021	-6.51539	-1.31657	1884.39	SHISA4	shisa family member 4
9865	4.36e-09	7.5e-11	0.2417	6.51031	1.57327	285.91	TRIL	TLR4 interactor with leucine rich repeats
259232	4.47e-09	7.72e-11	0.1852	-6.50602	-1.20512	107.74	NALCN	sodium leak channel, non-selective
9254	4.69e-09	8.12e-11	0.1619	6.49829	1.05196	116.05	CACNA2D2	calcium voltage-gated channel auxiliary subunit alpha2delta 2
440503	4.72e-09	8.22e-11	0.1857	-6.49645	-1.20665	671.53	PLIN5	perilipin 5
5179	5.21e-09	9.17e-11	0.4951	6.48011	3.2081	57.99	PENK	proenkephalin
1296	5.55e-09	9.86e-11	0.2461	6.46913	1.5918	59.63	COL8A2	collagen type VIII alpha 2 chain
4940	5.71e-09	1.02e-10	0.2095	6.46441	1.35416	314.67	OAS3	2'-5'-oligoadenylate synthetase 3
100885775	6.09e-09	1.09e-10	0.5883	6.45404	3.79696	287.86	BANCR	BRAF-activated non-protein coding RNA
64098	6.5e-09	1.17e-10	0.1736	-6.44328	-1.11868	626.1	PARVG	parvin gamma
145270	6.83e-09	1.24e-10	0.2119	-6.43384	-1.36347	116.39	PRIMA1	proline rich membrane anchor 1
60468	6.86e-09	1.25e-10	0.1649	6.43271	1.06064	95.74	BACH2	BTB domain and CNC homolog 2
4982	7.09e-09	1.3e-10	0.2812	6.42674	1.80732	176.26	TNFRSF11B	TNF receptor superfamily member 11b
4281	7.94e-09	1.47e-10	0.2684	6.40839	1.72019	253.99	MID1	midline 1
2149	8.7e-09	1.62e-10	0.2206	6.39408	1.41065	889.1	F2R	coagulation factor II thrombin receptor
56548	8.73e-09	1.63e-10	0.2232	-6.39294	-1.42663	261.99	CHST7	carbohydrate sulfotransferase 7
100996348	9.06e-09	1.69e-10	0.5921	6.38687	3.78163	259.74	CA3-AS1	CA3 antisense RNA 1
4907	9.47e-09	1.79e-10	0.2277	6.37822	1.45212	111.45	NT5E	5'-nucleotidase ecto
266727	9.69e-09	1.84e-10	0.1897	6.37427	1.20912	148.12	MDGA1	MAM domain containing glycosylphosphatidylinositol anchor 1
100996643	9.87e-09	1.89e-10	0.1762	-6.36995	-1.12221	81.84	LOC100996643	methylenetetrahydrofolate dehydrogenase (NADP+ dependent) 1 like pseudogene
6641	1.12e-08	2.16e-10	0.1849	6.34926	1.17368	172.48	SNTB1	syntrophin beta 1
5320	1.13e-08	2.2e-10	0.3742	-6.34694	-2.37478	128.85	PLA2G2A	phospholipase A2 group IIA
116841	1.18e-08	2.29e-10	0.1588	6.34019	1.00707	920.25	SNAP47	synaptosome associated protein 47
107986762	1.22e-08	2.38e-10	0.2283	6.33439	1.4459	47.17	LOC107986762
2324	1.33e-08	2.63e-10	0.1595	6.31935	1.00815	295.31	FLT4	fms related receptor tyrosine kinase 4
6755	1.6e-08	3.19e-10	0.5246	-6.28909	-3.29897	125.29	SSTR5	somatostatin receptor 5
102723594	1.83e-08	3.7e-10	0.4221	6.26627	2.6453	48.29	LOC102723594	uncharacterized LOC102723594
2151	1.83e-08	3.7e-10	0.3842	6.2663	2.40768	59.05	F2RL2	coagulation factor II thrombin receptor like 2
84628	1.93e-08	3.95e-10	0.3043	6.25585	1.90388	192.11	NTNG2	netrin G2
488	1.93e-08	3.94e-10	0.1909	-6.25643	-1.1945	33838.8	ATP2A2	ATPase sarcoplasmic/endoplasmic reticulum Ca2+ transporting 2
392255	2.15e-08	4.5e-10	0.3771	6.23553	2.35161	45.89	GDF6	growth differentiation factor 6
23439	2.18e-08	4.57e-10	0.4299	6.23326	2.67975	60.19	ATP1B4	ATPase Na+/K+ transporting family member beta 4
1909	2.26e-08	4.8e-10	0.1628	6.22555	1.01348	579.66	EDNRA	endothelin receptor type A
11259	2.28e-08	4.88e-10	0.1694	6.22291	1.05397	1372.13	FILIP1L	filamin A interacting protein 1 like
9429	2.28e-08	4.89e-10	0.3048	6.2225	1.89646	84.08	ABCG2	ATP binding cassette subfamily G member 2 (Junior blood group)
1297	2.28e-08	4.91e-10	0.404	6.22181	2.51368	39.7	COL9A1	collagen type IX alpha 1 chain
286297	2.52e-08	5.5e-10	0.2183	-6.20414	-1.35413	36.85	LOC286297	methylenetetrahydrofolate dehydrogenase (NADP+ dependent) 1 like pseudogene
84168	2.53e-08	5.55e-10	0.1626	6.20271	1.00885	934.11	ANTXR1	ANTXR cell adhesion molecule 1
284367	3e-08	6.71e-10	0.9061	6.17275	5.59286	11.35	SIGLEC17P	sialic acid binding Ig like lectin 17, pseudogene
105372210	3.13e-08	7.04e-10	0.4675	6.16529	2.88255	36.68	LOC105372210	uncharacterized LOC105372210
100506757	3.14e-08	7.09e-10	0.3151	-6.16412	-1.94256	17.05	LINC00629	long intergenic non-protein coding RNA 629
6854	3.23e-08	7.3e-10	0.297	-6.15953	-1.82953	55.68	SYN2	synapsin II
2947	3.31e-08	7.49e-10	0.1939	-6.15527	-1.19363	1118.74	GSTM3	glutathione S-transferase mu 3
9498	3.31e-08	7.52e-10	0.5697	6.15477	3.50653	29.52	SLC4A8	solute carrier family 4 member 8
10383	3.53e-08	8.13e-10	0.2601	-6.14233	-1.59781	4436.6	TUBB4B	tubulin beta 4B class IVb
101927417	3.61e-08	8.35e-10	0.5514	6.13807	3.38479	16.47	FHAD1-AS1	FHAD1 antisense RNA 1
761	3.63e-08	8.41e-10	0.6859	6.13698	4.20926	1215.16	CA3	carbonic anhydrase 3
100507516	3.64e-08	8.48e-10	0.2012	-6.13568	-1.23451	389.88	LINC02984	long intergenic non-protein coding RNA 2984
51537	3.66e-08	8.56e-10	0.2734	-6.1342	-1.67729	176.84	MTFP1	mitochondrial fission process 1
387914	4.12e-08	9.8e-10	0.6221	6.11258	3.80248	17.68	SHISA2	shisa family member 2
2331	4.17e-08	9.98e-10	0.4016	6.10977	2.4537	1213.68	FMOD	fibromodulin
22891	4.17e-08	9.98e-10	0.4388	6.10979	2.6808	15.49	ZNF365	zinc finger protein 365
1524	4.22e-08	1.01e-09	0.4655	6.10712	2.84274	26.91	CX3CR1	C-X3-C motif chemokine receptor 1
202915	4.31e-08	1.04e-09	0.186	6.10323	1.13498	536.73	TMEM184A	transmembrane protein 184A
57482	4.41e-08	1.07e-09	0.4774	6.09887	2.91189	30.06	CRACD	capping protein inhibiting regulator of actin dynamics
105374634	4.42e-08	1.07e-09	0.5207	6.09803	3.17549	15.72	LOC105374634	uncharacterized LOC105374634
5521	4.65e-08	1.13e-09	0.4954	6.08959	3.01694	35.3	PPP2R2B	protein phosphatase 2 regulatory subunit Bbeta
133396	4.96e-08	1.21e-09	0.7106	6.07853	4.3196	52.7	IL31RA	interleukin 31 receptor A
497258	5e-08	1.22e-09	0.2279	6.07697	1.38466	76.36	BDNF-AS	BDNF antisense RNA
84915	5.27e-08	1.31e-09	0.2459	-6.06617	-1.49179	271.58	FAM222A	family with sequence similarity 222 member A
3039	5.51e-08	1.37e-09	0.5929	6.05874	3.59213	165.09	HBA1	hemoglobin subunit alpha 1
646962	5.63e-08	1.41e-09	0.3199	-6.05472	-1.93677	58.59	HRCT1	histidine rich carboxyl terminus 1
54855	6.06e-08	1.52e-09	0.198	-6.04188	-1.19606	282.6	TENT5C	terminal nucleotidyltransferase 5C
81615	6.11e-08	1.55e-09	0.3863	6.03949	2.33287	13.65	TMEM163	transmembrane protein 163
114804	6.11e-08	1.54e-09	0.2665	-6.03978	-1.60981	94.79	RNF157	ring finger protein 157
100128593	6.2e-08	1.59e-09	0.2451	-6.03547	-1.47927	40.12	LOC100128593	uncharacterized LOC100128593
84446	6.23e-08	1.59e-09	0.2749	6.03447	1.65878	115.31	BRSK1	BR serine/threonine kinase 1
9229	6.31e-08	1.63e-09	0.4884	6.03139	2.94546	35.73	DLGAP1	DLG associated protein 1
10840	6.34e-08	1.64e-09	0.2004	-6.03021	-1.20836	654.7	ALDH1L1	aldehyde dehydrogenase 1 family member L1
101928055	6.64e-08	1.72e-09	0.1808	6.02184	1.08856	65.73	LOC101928055	replaced by ID 101928032
503637	6.92e-08	1.8e-09	0.5474	6.01462	3.2922	10.3	DUXAP8	double homeobox A pseudogene 8
2134	6.98e-08	1.83e-09	0.2521	6.01247	1.51575	294.31	EXTL1	exostosin like glycosyltransferase 1
123	6.98e-08	1.82e-09	0.1868	-6.01274	-1.12348	912.63	PLIN2	perilipin 2
7044	6.99e-08	1.83e-09	0.3487	6.01185	2.09621	48.65	LEFTY2	left-right determination factor 2
3040	7.3e-08	1.93e-09	0.5857	6.00365	3.51617	181.17	HBA2	hemoglobin subunit alpha 2
400499	7.59e-08	2.02e-09	0.2504	5.99601	1.50124	53.75	LOC400499	putative uncharacterized protein LOC400499
10376	8.11e-08	2.17e-09	0.2289	-5.98479	-1.37006	4551.23	TUBA1B	tubulin alpha 1b
4600	8.99e-08	2.43e-09	0.2085	5.96639	1.2442	128.71	MX2	MX dynamin like GTPase 2
1908	9.14e-08	2.48e-09	0.988	5.96286	5.89124	7.86	EDN3	endothelin 3
196549	9.6e-08	2.62e-09	0.1842	5.95407	1.09697	195.33	EEF1DP3	eukaryotic translation elongation factor 1 delta pseudogene 3
64072	9.79e-08	2.68e-09	0.2026	5.94994	1.2056	168.96	CDH23	cadherin related 23
105374063	1.01e-07	2.77e-09	0.2823	-5.94481	-1.67841	257.16	LOC105374063	uncharacterized LOC105374063
400713	1.06e-07	2.93e-09	0.1866	5.93553	1.1077	182.12	ZNF880	zinc finger protein 880
10216	1.18e-07	3.28e-09	0.2311	5.91684	1.36732	129.67	PRG4	proteoglycan 4
1955	1.19e-07	3.31e-09	0.1978	-5.91561	-1.17034	319.51	MEGF9	multiple EGF like domains 9
84525	1.21e-07	3.39e-09	0.5877	-5.91153	-3.47427	191.85	HOPX	HOP homeobox
401474	1.21e-07	3.4e-09	0.2378	5.9109	1.40559	364.74	SAMD12	sterile alpha motif domain containing 12
105378473	1.24e-07	3.5e-09	0.2201	5.90605	1.3001	106.53	LOC105378473	uncharacterized LOC105378473
8828	1.26e-07	3.57e-09	0.2054	5.90287	1.21233	210.3	NRP2	neuropilin 2
1636	1.28e-07	3.67e-09	0.2654	5.89853	1.56564	463.77	ACE	angiotensin I converting enzyme
10763	1.32e-07	3.79e-09	0.1942	5.89292	1.14466	12313.3	NES	nestin
6665	1.36e-07	3.91e-09	0.2247	5.88798	1.32291	44.76	SOX15	SRY-box transcription factor 15
10218	1.38e-07	3.99e-09	0.3296	5.88473	1.93973	25.67	ANGPTL7	angiopoietin like 7
10349	1.43e-07	4.13e-09	0.2105	5.87902	1.23725	101.23	ABCA10	ATP binding cassette subfamily A member 10
100507008	1.45e-07	4.23e-09	0.3666	-5.87506	-2.15368	33.96	LINC00844	long intergenic non-protein coding RNA 844
54739	1.45e-07	4.23e-09	0.1984	5.8751	1.1656	375.31	XAF1	XIAP associated factor 1
101928216	1.49e-07	4.35e-09	0.2411	5.87036	1.41523	64.81	LOC101928216
100506606	1.53e-07	4.47e-09	0.2199	-5.86571	-1.28988	59.34	LOC100506606	uncharacterized LOC100506606
2662	1.53e-07	4.49e-09	0.4609	5.86519	2.70348	27.31	GDF10	growth differentiation factor 10
286223	1.56e-07	4.59e-09	0.2031	-5.86145	-1.19046	53.59	C9orf47	replaced by ID 1903
6529	1.66e-07	4.91e-09	0.2184	5.85033	1.27753	83.57	SLC6A1	solute carrier family 6 member 1
146336	1.68e-07	4.96e-09	0.542	-5.84858	-3.17004	130.26	SSTR5-AS1	SSTR5 antisense RNA 1
64102	1.69e-07	5.02e-09	0.7696	5.84657	4.49923	15.95	TNMD	tenomodulin
1303	1.75e-07	5.22e-09	0.21	5.84009	1.22664	1407.74	COL12A1	collagen type XII alpha 1 chain
144406	1.77e-07	5.28e-09	0.3054	5.83819	1.78315	43.11	CFAP251	cilia and flagella associated protein 251
27344	1.82e-07	5.45e-09	0.5008	5.83291	2.92135	15.6	PCSK1N	proprotein convertase subtilisin/kexin type 1 inhibitor
91851	1.86e-07	5.56e-09	0.3908	5.82936	2.27796	97.07	CHRDL1	chordin like 1
22822	1.99e-07	6.04e-09	0.2736	5.81563	1.591	848.34	PHLDA1	pleckstrin homology like domain family A member 1
5212	2.15e-07	6.63e-09	0.2929	-5.80014	-1.69875	182.3	VIT	vitrin
51176	2.17e-07	6.74e-09	0.5362	5.7974	3.10866	15.62	LEF1	lymphoid enhancer binding factor 1
100288911	2.22e-07	6.88e-09	0.219	5.79378	1.26861	62.95	CRIM1-DT	CRIM1 divergent transcript
2252	2.24e-07	6.97e-09	0.1988	-5.79171	-1.15118	247.95	FGF7	fibroblast growth factor 7
51760	2.28e-07	7.09e-09	0.346	5.78887	2.00267	14.58	SYT17	synaptotagmin 17
401565	2.39e-07	7.47e-09	0.274	-5.77994	-1.58349	310.86	FAM166A	family with sequence similarity 166 member A
107987228	2.5e-07	7.83e-09	0.2353	-5.77218	-1.35806	49.39	LOC107987228	uncharacterized LOC107987228
100506622	2.55e-07	8e-09	0.3406	-5.76838	-1.96486	12.08	LINC00540	long intergenic non-protein coding RNA 540
222256	2.57e-07	8.1e-09	0.5196	-5.76628	-2.99605	30.99	CDHR3	cadherin related family member 3
4291	2.81e-07	8.94e-09	0.1826	-5.74977	-1.04973	880.34	MLF1	myeloid leukemia factor 1
102724507	2.81e-07	8.98e-09	0.2594	-5.74897	-1.49142	36.72	LOC102724507	uncharacterized LOC102724507
160762	2.85e-07	9.14e-09	0.3854	5.74604	2.21427	50.04	CCDC63	coiled-coil domain containing 63
125336	3.1e-07	1e-08	0.3386	5.73026	1.94032	32.14	LOXHD1	lipoxygenase homology PLAT domains 1
85449	3.13e-07	1.02e-08	0.2285	5.72802	1.30884	184.36	KIAA1755	KIAA1755
84790	3.33e-07	1.09e-08	0.2506	-5.71631	-1.43227	624.23	TUBA1C	tubulin alpha 1c
105372427	3.4e-07	1.11e-08	0.294	5.71265	1.67973	55.59	LOC105372427
6513	3.57e-07	1.18e-08	0.2113	-5.70312	-1.20521	604.46	SLC2A1	solute carrier family 2 member 1
2535	3.59e-07	1.19e-08	0.2017	5.70154	1.14994	140.75	FZD2	frizzled class receptor 2
100131347	3.84e-07	1.28e-08	0.2212	5.68834	1.25852	27.62	RDM1P5	RDM1 pseudogene 5
157489	4.05e-07	1.36e-08	0.1768	5.6789	1.004	91.92	SDAD1P1	SDA1 domain containing 1 pseudogene 1
2274	4.11e-07	1.38e-08	0.2076	-5.67596	-1.17822	14626.3	FHL2	four and a half LIM domains 2
121952	4.22e-07	1.42e-08	0.3049	5.67094	1.72888	108.89	METTL21EP	methyltransferase like 21E, pseudogene
9518	4.28e-07	1.45e-08	0.4142	5.66774	2.34731	19.75	GDF15	growth differentiation factor 15
54567	4.28e-07	1.45e-08	0.2106	5.66701	1.19323	366.06	DLL4	delta like canonical Notch ligand 4
8839	4.29e-07	1.46e-08	0.4099	-5.66663	-2.32299	490.57	CCN5	cellular communication network factor 5
105369606	4.32e-07	1.48e-08	0.3563	5.66434	2.01809	19.15	LINC02827	long intergenic non-protein coding RNA 2827
105374464	4.53e-07	1.55e-08	0.3321	5.65555	1.87799	19.94	LINC03063	long intergenic non-protein coding RNA 3063
10715	4.85e-07	1.67e-08	0.2789	5.6431	1.57397	17.99	CERS1	ceramide synthase 1
56062	5.19e-07	1.81e-08	0.3244	5.62969	1.82616	31.45	KLHL4	kelch like family member 4
9719	5.43e-07	1.9e-08	0.2037	5.62129	1.14482	207.19	ADAMTSL2	ADAMTS like 2
651746	5.71e-07	2e-08	0.2758	5.61239	1.54796	682.26	ANKRD33B	ankyrin repeat domain 33B
2153	5.72e-07	2e-08	0.5469	-5.61179	-3.06936	159.47	F5	coagulation factor V
6281	5.91e-07	2.08e-08	0.19	-5.60486	-1.06488	777.52	S100A10	S100 calcium binding protein A10
26002	5.93e-07	2.09e-08	0.2587	5.60411	1.44974	120.7	MOXD1	monooxygenase DBH like 1
100422556	6.13e-07	2.19e-08	0.246	-5.59642	-1.37663	28.48	LOC100422556	LEO1 homolog, Paf1/RNA polymerase II complex component pseudogene
116372	6.17e-07	2.21e-08	0.6163	5.59476	3.44795	18.11	LYPD1	LY6/PLAUR domain containing 1
105376541	6.4e-07	2.3e-08	0.5171	5.58748	2.88932	8.05	NRIP3-DT	NRIP3 divergent transcript
28231	6.57e-07	2.37e-08	0.4701	-5.58239	-2.62416	166.29	SLCO4A1	solute carrier organic anion transporter family member 4A1
273	6.65e-07	2.41e-08	0.2563	5.57964	1.42999	104.75	AMPH	amphiphysin
27253	6.89e-07	2.51e-08	0.3319	5.57283	1.84967	219.76	PCDH17	protocadherin 17
203447	7.03e-07	2.57e-08	0.2477	5.56845	1.37911	173.72	NRK	Nik related kinase
256158	7.05e-07	2.59e-08	0.2421	5.56718	1.34793	588.17	HMCN2	hemicentin 2
79642	7.1e-07	2.61e-08	0.3089	5.56565	1.71934	70.18	ARSJ	arylsulfatase family member J
56675	7.25e-07	2.67e-08	0.2479	5.56166	1.37879	30.93	NRIP3	nuclear receptor interacting protein 3
653784	7.3e-07	2.7e-08	0.1928	-5.55983	-1.07197	1246.35	MZT2A	mitotic spindle organizing protein 2A
3113	7.38e-07	2.73e-08	0.1967	5.55768	1.09301	680.48	HLA-DPA1	major histocompatibility complex, class II, DP alpha 1
563	7.6e-07	2.83e-08	0.3935	-5.55162	-2.18433	956.26	AZGP1	alpha-2-glycoprotein 1, zinc-binding
5069	7.76e-07	2.92e-08	0.2044	5.54624	1.1338	65.98	PAPPA	pappalysin 1
1310	7.86e-07	2.96e-08	0.2215	5.54379	1.22786	100	COL19A1	collagen type XIX alpha 1 chain
911	7.92e-07	2.99e-08	0.7004	5.54216	3.88178	7.74	CD1C	CD1c molecule
102723442	8.15e-07	3.08e-08	0.4069	5.53669	2.25287	16.43	LINC01754	long intergenic non-protein coding RNA 1754
255877	8.98e-07	3.42e-08	0.2537	5.51844	1.39977	429.28	BCL6B	BCL6B transcription repressor
28755	9.29e-07	3.55e-08	0.4616	-5.51205	-2.54442	47.57	TRAC	T cell receptor alpha constant
25878	9.3e-07	3.56e-08	0.4465	5.51161	2.46081	1187.3	MXRA5	matrix remodeling associated 5
27040	1.01e-06	3.88e-08	0.3016	5.49631	1.65796	16	LAT	linker for activation of T cells
5168	1.03e-06	3.96e-08	0.4244	5.49263	2.33082	166.37	ENPP2	ectonucleotide pyrophosphatase/phosphodiesterase 2
57469	1.18e-06	4.55e-08	0.2021	5.46791	1.10529	61.06	PNMA8B	PNMA family member 8B
7223	1.18e-06	4.59e-08	0.305	-5.46638	-1.66734	20.72	TRPC4	transient receptor potential cation channel subfamily C member 4
774	1.19e-06	4.62e-08	0.4864	5.46536	2.6581	13.07	CACNA1B	calcium voltage-gated channel subunit alpha1 B
101929959	1.21e-06	4.7e-08	0.2088	-5.46224	-1.14055	113.38	BMS1P14	BMS1 pseudogene 14
81848	1.22e-06	4.78e-08	0.1847	5.45939	1.0086	442.95	SPRY4	sprouty RTK signaling antagonist 4
169044	1.24e-06	4.85e-08	0.7176	5.45686	3.9158	37.52	COL22A1	collagen type XXII alpha 1 chain
7499	1.29e-06	5.09e-08	0.446	5.44821	2.43003	28.81	XG	Xg glycoprotein (Xg blood group)
2660	1.33e-06	5.32e-08	0.8332	5.44024	4.53293	12.48	MSTN	myostatin
105377253	1.38e-06	5.55e-08	0.5653	5.43284	3.07099	243.79	LOC105377253	uncharacterized LOC105377253
51171	1.39e-06	5.59e-08	0.2763	5.43153	1.50065	44.01	HSD17B14	hydroxysteroid 17-beta dehydrogenase 14
105377394	1.4e-06	5.65e-08	0.3924	5.42955	2.13049	21.2	LOC105377394	uncharacterized LOC105377394
2099	1.42e-06	5.74e-08	0.2766	5.42662	1.50086	49.4	ESR1	estrogen receptor 1
100507421	1.42e-06	5.79e-08	0.1945	-5.42509	-1.05533	1334.39	TMEM178B	transmembrane protein 178B
6662	1.43e-06	5.84e-08	0.1962	5.42375	1.06439	579.95	SOX9	SRY-box transcription factor 9
115572	1.43e-06	5.85e-08	0.3147	-5.42339	-1.7068	407.18	TENT5B	terminal nucleotidyltransferase 5B
60489	1.5e-06	6.19e-08	0.1955	5.41326	1.0584	38.36	APOBEC3G	apolipoprotein B mRNA editing enzyme catalytic subunit 3G
100506725	1.53e-06	6.34e-08	0.1933	5.40904	1.04536	72.41	LINC03013	long intergenic non-protein coding RNA 3013
340554	1.54e-06	6.37e-08	0.2522	5.40802	1.36381	20.95	ZC3H12B	zinc finger CCCH-type containing 12B
65217	1.62e-06	6.75e-08	0.5337	5.39783	2.88079	11.15	PCDH15	protocadherin related 15
2784	1.66e-06	6.97e-08	0.2402	5.39204	1.29532	75.38	GNB3	G protein subunit beta 3
107985177	1.72e-06	7.21e-08	0.3816	5.38589	2.05514	125.63	LOC107985177	uncharacterized LOC107985177
1058	1.75e-06	7.35e-08	0.6908	5.38239	3.71842	110.7	CENPA	centromere protein A
9900	1.76e-06	7.44e-08	0.2512	5.38009	1.35157	24.74	SV2A	synaptic vesicle glycoprotein 2A
9627	1.79e-06	7.58e-08	0.268	5.37695	1.44104	24.14	SNCAIP	synuclein alpha interacting protein
5058	1.86e-06	7.9e-08	0.2789	5.36948	1.49753	211.45	PAK1	p21 (RAC1) activated kinase 1
128434	1.87e-06	7.96e-08	0.5	-5.36804	-2.68421	252.76	VSTM2L	V-set and transmembrane domain containing 2 like
4883	2.02e-06	8.65e-08	0.1911	5.35297	1.02281	2449.48	NPR3	natriuretic peptide receptor 3
117248	2.05e-06	8.8e-08	0.3827	-5.34997	-2.04729	336.45	GALNT15	polypeptide N-acetylgalactosaminyltransferase 15
7483	2.06e-06	8.87e-08	0.5	5.34842	2.67397	490.4	WNT9A	Wnt family member 9A
100129654	2.11e-06	9.12e-08	0.5184	-5.34341	-2.77008	16.54	TCF24	transcription factor 24
105371115	2.13e-06	9.21e-08	0.3672	5.34165	1.9617	25.88	LOC105371115	uncharacterized LOC105371115
3145	2.3e-06	1e-07	0.1879	-5.32618	-1.00088	211.19	HMBS	hydroxymethylbilane synthase
26470	2.57e-06	1.15e-07	0.2787	5.30176	1.47748	21.07	SEZ6L2	seizure related 6 homolog like 2
101929077	2.58e-06	1.15e-07	0.3585	-5.30055	-1.90035	51.72	LINC02334	long intergenic non-protein coding RNA 2334
159686	2.59e-06	1.16e-07	0.1907	5.29934	1.01056	59.68	CFAP58	cilia and flagella associated protein 58
1307	3.03e-06	1.38e-07	0.2121	5.26823	1.11764	763.47	COL16A1	collagen type XVI alpha 1 chain
1513	3.17e-06	1.46e-07	0.217	5.25806	1.14096	185.96	CTSK	cathepsin K
57165	3.17e-06	1.45e-07	0.224	5.25819	1.17789	35.4	GJC2	gap junction protein gamma 2
5409	3.57e-06	1.66e-07	0.2429	-5.23337	-1.27098	64.11	PNMT	phenylethanolamine N-methyltransferase
105755954	3.6e-06	1.68e-07	0.2368	-5.23155	-1.23861	24.31	ADGRD1-AS1	ADGRD1 antisense RNA 1
338	3.61e-06	1.69e-07	0.2082	-5.23028	-1.08907	353.18	APOB	apolipoprotein B
105377896	3.74e-06	1.76e-07	0.4094	5.22339	2.13869	17.39	LOC105377896	uncharacterized LOC105377896
105373979	3.94e-06	1.86e-07	0.7185	-5.21274	-3.74559	16.21	LINC01880	long intergenic non-protein coding RNA 1880
5625	4.14e-06	1.97e-07	0.3076	-5.20236	-1.60046	168.33	PRODH	proline dehydrogenase 1
103724386	4.54e-06	2.19e-07	0.6755	5.18263	3.50083	7.19	LINC00377	long intergenic non-protein coding RNA 377
65997	4.55e-06	2.19e-07	0.2698	5.18227	1.39805	317.25	RASL11B	RAS like family 11 member B
388524	4.63e-06	2.24e-07	0.2393	-5.17837	-1.2392	237.48	RPSA2	ribosomal protein SA 2
100507401	4.69e-06	2.27e-07	0.1975	-5.17546	-1.02213	27.15	LRP4-AS1	LRP4 antisense RNA 1
9332	4.73e-06	2.3e-07	0.5009	-5.1735	-2.59156	449.18	CD163	CD163 molecule
26033	4.85e-06	2.38e-07	0.4686	5.16716	2.4211	115.29	ATRNL1	attractin like 1
29995	4.86e-06	2.38e-07	0.1955	-5.16655	-1.01019	577.58	LMCD1	LIM and cysteine rich domains 1
7058	4.97e-06	2.45e-07	0.1974	5.16137	1.01891	644.3	THBS2	thrombospondin 2
5382	5.29e-06	2.64e-07	0.2279	5.14739	1.17307	30.23	PMS2P4	PMS1 homolog 2, mismatch repair system component pseudogene 4
144481	5.38e-06	2.69e-07	0.3236	5.14386	1.66461	13.23	SOCS2-AS1	SOCS2 antisense RNA 1
342931	5.42e-06	2.72e-07	1.3479	5.14174	6.93057	21.43	RFPL4A	ret finger protein like 4A
7421	5.49e-06	2.76e-07	0.4356	-5.13897	-2.23843	13.04	VDR	vitamin D receptor
79586	5.54e-06	2.8e-07	0.2037	-5.13656	-1.04655	3501.16	CHPF	chondroitin polymerizing factor
6523	5.55e-06	2.81e-07	0.2157	-5.13581	-1.10775	3027.59	SLC5A1	solute carrier family 5 member 1
107987206	5.59e-06	2.83e-07	0.1991	-5.13446	-1.02222	652.01	LOC107987206	replaced by ID 6029
6029	5.65e-06	2.87e-07	0.1993	-5.13179	-1.02302	651.64	RN7SL1	RNA component of signal recognition particle 7SL1
100128054	5.92e-06	3.03e-07	0.3026	5.12185	1.54993	28.86	PLCE1-AS1	PLCE1 antisense RNA 1
84530	6.03e-06	3.09e-07	0.2623	5.11763	1.34241	39.6	SRRM4	serine/arginine repetitive matrix 4
6425	6.52e-06	3.38e-07	0.6283	-5.10065	-3.2047	38.8	SFRP5	secreted frizzled related protein 5
283848	6.65e-06	3.47e-07	0.211	-5.09621	-1.07519	95.57	CES4A	carboxylesterase 4A
100127888	6.87e-06	3.59e-07	0.499	-5.08958	-2.5398	23.25	SLCO4A1-AS1	SLCO4A1 antisense RNA 1
146850	7.07e-06	3.75e-07	0.2483	5.08109	1.26151	33.72	PIK3R6	phosphoinositide-3-kinase regulatory subunit 6
26472	7.19e-06	3.82e-07	0.2242	-5.0777	-1.13843	771.21	PPP1R14B	protein phosphatase 1 regulatory inhibitor subunit 14B
187	7.26e-06	3.86e-07	0.4184	5.07563	2.12343	487.98	APLNR	apelin receptor
101927293	7.4e-06	3.96e-07	0.4648	5.07067	2.35676	9.78	LOC101927293	uncharacterized LOC101927293
968	7.42e-06	3.98e-07	0.2354	-5.06997	-1.1936	235.52	CD68	CD68 molecule
107986809	7.59e-06	4.1e-07	0.3094	-5.06423	-1.56665	82.95	ELN-AS1	ELN antisense RNA 1
414152	7.6e-06	4.12e-07	0.3131	5.06354	1.58519	17.73	C10orf105	chromosome 10 open reading frame 105
107986160	7.86e-06	4.28e-07	0.4754	5.05617	2.40392	22.31	LOC107986160	uncharacterized LOC107986160
10046	8.25e-06	4.53e-07	0.2142	5.0451	1.08043	71.16	MAMLD1	mastermind like domain containing 1
55224	8.38e-06	4.62e-07	0.4017	-5.04138	-2.02515	75.04	ETNK2	ethanolamine kinase 2
162494	8.49e-06	4.69e-07	0.3958	-5.03839	-1.9941	18.26	RHBDL3	rhomboid like 3
105372208	8.59e-06	4.76e-07	0.5263	5.0358	2.65026	35.53	LOC105372208
503639	8.6e-06	4.77e-07	0.4661	5.0355	2.34729	10.25	DUXAP10	double homeobox A pseudogene 10
4283	9.14e-06	5.1e-07	0.4635	5.02258	2.32777	26.4	CXCL9	C-X-C motif chemokine ligand 9
7052	9.98e-06	5.64e-07	0.2369	-5.00318	-1.1853	20881.3	TGM2	transglutaminase 2
284034	1.05e-05	5.97e-07	0.3665	4.99212	1.82972	12.48	LINC00670	long intergenic non-protein coding RNA 670
92346	1.07e-05	6.09e-07	0.2651	-4.98827	-1.32255	44.66	C1orf105	chromosome 1 open reading frame 105
105371295	1.07e-05	6.11e-07	0.5751	-4.98783	-2.86831	95.14	LINC02137	long intergenic non-protein coding RNA 2137
2850	1.11e-05	6.34e-07	0.2486	4.98052	1.23797	155.87	GPR27	G protein-coupled receptor 27
5172	1.12e-05	6.39e-07	0.3073	4.97894	1.53002	33.76	SLC26A4	solute carrier family 26 member 4
3547	1.13e-05	6.47e-07	0.4668	4.97663	2.32334	243.4	IGSF1	immunoglobulin superfamily member 1
7518	1.13e-05	6.51e-07	0.3364	-4.97539	-1.67365	154.81	XRCC4	X-ray repair cross complementing 4
4147	1.14e-05	6.54e-07	0.2114	4.97453	1.05147	599.46	MATN2	matrilin 2
6541	1.16e-05	6.71e-07	0.2362	-4.96957	-1.17392	581.72	SLC7A1	solute carrier family 7 member 1
1393	1.17e-05	6.73e-07	0.3296	4.96905	1.63795	37.3	CRHBP	corticotropin releasing hormone binding protein
101929415	1.17e-05	6.8e-07	0.6106	4.96708	3.03312	12.26	PENK-AS1	PENK antisense RNA 1
107987134	1.23e-05	7.16e-07	0.2668	4.95699	1.32231	28.17	LOC107987134	uncharacterized LOC107987134
145773	1.25e-05	7.26e-07	0.3699	-4.95419	-1.83246	44.58	FAM81A	family with sequence similarity 81 member A
8870	1.27e-05	7.4e-07	0.266	4.95052	1.31692	773.8	IER3	immediate early response 3
122618	1.27e-05	7.4e-07	0.3728	4.95053	1.84543	18.38	PLD4	phospholipase D family member 4
4648	1.31e-05	7.69e-07	0.2135	-4.94312	-1.05512	231.3	MYO7B	myosin VIIB
101929444	1.33e-05	7.85e-07	0.3113	4.9391	1.53778	26.34	LOC101929444	uncharacterized LOC101929444
11247	1.33e-05	7.85e-07	0.3423	4.93903	1.6907	123.15	NXPH4	neurexophilin 4
646168	1.43e-05	8.56e-07	0.3081	4.92225	1.51645	39	LRRC77P	leucine rich repeat containing 77, pseudogene
101927179	1.49e-05	8.96e-07	0.4218	-4.91328	-2.07246	23.33	LOC101927179	uncharacterized LOC101927179
729974	1.52e-05	9.15e-07	1.3121	4.90912	6.44143	11.45	RFPL4AL1	ret finger protein like 4A like 1
5909	1.56e-05	9.42e-07	0.215	-4.9034	-1.0543	89.64	RAP1GAP	RAP1 GTPase activating protein
11326	1.58e-05	9.56e-07	0.4236	-4.9005	-2.07608	185.63	VSIG4	V-set and immunoglobulin domain containing 4
1583	1.64e-05	9.93e-07	0.2875	4.89308	1.40693	27.59	CYP11A1	cytochrome P450 family 11 subfamily A member 1
93010	1.64e-05	9.98e-07	0.2753	-4.89199	-1.34652	51.23	B3GNT7	UDP-GlcNAc:betaGal beta-1,3-N-acetylglucosaminyltransferase 7
1368	1.65e-05	1.01e-06	0.2659	-4.89065	-1.30056	171.83	CPM	carboxypeptidase M
861	1.68e-05	1.03e-06	0.2609	4.88636	1.27494	131.96	RUNX1	RUNX family transcription factor 1
27065	1.69e-05	1.03e-06	0.3521	-4.88506	-1.72006	56.76	NSG1	neuronal vesicle trafficking associated 1
105371912	1.78e-05	1.1e-06	0.4537	4.8734	2.21095	8.93	LOC105371912	uncharacterized LOC105371912
25884	1.83e-05	1.12e-06	0.637	-4.86858	-3.10121	34.82	CHRDL2	chordin like 2
101929583	1.93e-05	1.2e-06	0.2863	-4.85644	-1.39019	10.67	LOC101929583	methylenetetrahydrofolate dehydrogenase (NADP+ dependent) 1 like pseudogene
117581	1.95e-05	1.21e-06	0.3004	-4.85396	-1.45817	17.79	TWIST2	twist family bHLH transcription factor 2
1462	2.01e-05	1.26e-06	0.2093	4.84526	1.01397	927.4	VCAN	versican
7216	2.01e-05	1.27e-06	0.21	4.84488	1.01761	42.13	TRO	trophinin
105371880	2.19e-05	1.39e-06	0.4672	-4.82634	-2.25501	27.41	LOC105371880	uncharacterized LOC105371880
114827	2.23e-05	1.42e-06	0.5323	4.82231	2.56704	8.07	FHAD1	forkhead associated phosphopeptide binding domain 1
55061	2.51e-05	1.62e-06	0.3407	-4.79533	-1.6336	97.22	SUSD4	sushi domain containing 4
10699	2.53e-05	1.64e-06	0.5774	-4.79303	-2.76731	741.87	CORIN	corin, serine peptidase
8637	2.64e-05	1.72e-06	0.225	4.78326	1.07625	121.2	EIF4EBP3	eukaryotic translation initiation factor 4E binding protein 3
94233	2.7e-05	1.77e-06	0.2944	-4.77832	-1.40661	24.47	OPN4	opsin 4
80139	2.71e-05	1.78e-06	0.2579	-4.77726	-1.23199	424.72	ZNF703	zinc finger protein 703
641	2.73e-05	1.79e-06	0.3824	-4.77547	-1.8259	73.15	BLM	BLM RecQ like helicase
100505591	2.73e-05	1.8e-06	0.2244	4.77508	1.07168	51.87	LRRC3C	leucine rich repeat containing 3C
105377384	2.74e-05	1.8e-06	0.4757	4.77464	2.27142	38.14	LOC105377384	uncharacterized LOC105377384
1298	2.74e-05	1.8e-06	0.3182	4.77421	1.51905	20.02	COL9A2	collagen type IX alpha 2 chain
101928370	2.8e-05	1.85e-06	0.2169	4.76926	1.03442	66.69	S1PR1-DT	S1PR1 divergent transcript
114897	2.84e-05	1.88e-06	0.2165	-4.76562	-1.03176	1726.74	C1QTNF1	C1q and TNF related 1
2330	2.9e-05	1.93e-06	0.2237	-4.76056	-1.06493	56.32	FMO5	flavin containing dimethylaniline monoxygenase 5
1511	2.9e-05	1.93e-06	0.5952	4.76044	2.83336	7.16	CTSG	cathepsin G
89872	3.01e-05	2.02e-06	0.6274	4.75118	2.98068	8.62	AQP10	aquaporin 10
2006	3.04e-05	2.04e-06	0.3484	-4.74897	-1.65466	1401.26	ELN	elastin
9120	3.11e-05	2.11e-06	0.525	4.74249	2.48978	8.46	SLC16A6	solute carrier family 16 member 6
50863	3.12e-05	2.12e-06	0.291	4.74166	1.37959	46.28	NTM	neurotrimin
100130539	3.21e-05	2.19e-06	0.3385	4.7347	1.60265	20.95	LINC02881	long intergenic non-protein coding RNA 2881
255631	3.25e-05	2.23e-06	0.368	4.73143	1.74133	26.62	COL24A1	collagen type XXIV alpha 1 chain
146227	3.27e-05	2.25e-06	0.2366	-4.72987	-1.11912	34.45	BEAN1	brain expressed associated with NEDD4 1
126969	3.29e-05	2.26e-06	0.2456	-4.7284	-1.16106	41.02	SLC44A3	solute carrier family 44 member 3
64386	3.34e-05	2.31e-06	0.344	4.72449	1.62513	33.44	MMP25	matrix metallopeptidase 25
9899	3.42e-05	2.37e-06	0.307	4.71864	1.44861	135.57	SV2B	synaptic vesicle glycoprotein 2B
55040	3.53e-05	2.46e-06	0.234	-4.71105	-1.10248	250.36	EPN3	epsin 3
3357	3.58e-05	2.5e-06	0.3249	4.70792	1.52942	24.86	HTR2B	5-hydroxytryptamine receptor 2B
102724393	3.58e-05	2.51e-06	0.3612	4.70761	1.70057	63.12	LOC102724393
80832	3.6e-05	2.52e-06	0.3311	4.70663	1.55858	125.01	APOL4	apolipoprotein L4
10170	3.61e-05	2.53e-06	0.5407	-4.70578	-2.54443	57.33	DHRS9	dehydrogenase/reductase 9
107986986	3.73e-05	2.63e-06	0.374	4.69742	1.7569	28.93	LOC107986986	uncharacterized LOC107986986
8864	3.78e-05	2.67e-06	0.2384	4.69465	1.11918	200.88	PER2	period circadian regulator 2
1620	3.79e-05	2.69e-06	0.3086	4.69339	1.44818	38.54	BRINP1	BMP/retinoic acid inducible neural specific 1
1300	3.87e-05	2.75e-06	0.4708	4.68888	2.20768	28.21	COL10A1	collagen type X alpha 1 chain
10382	3.94e-05	2.81e-06	0.2882	-4.68445	-1.35014	17.3	TUBB4A	tubulin beta 4A class IVa
5145	3.98e-05	2.84e-06	0.3072	4.68208	1.43849	14.43	PDE6A	phosphodiesterase 6A
146433	3.98e-05	2.84e-06	0.2735	4.68195	1.28056	49.51	IL34	interleukin 34
10752	4.19e-05	3.01e-06	0.3062	-4.67011	-1.42996	58.73	CHL1	cell adhesion molecule L1 like
119587	4.19e-05	3.02e-06	0.3343	4.66965	1.56089	251.92	CPXM2	carboxypeptidase X, M14 family member 2
80739	4.27e-05	3.1e-06	0.3881	4.66439	1.81038	12.13	MPIG6B	megakaryocyte and platelet inhibitory receptor G6b
494143	4.28e-05	3.1e-06	0.301	-4.66407	-1.40377	17.94	CHAC2	ChaC glutathione specific gamma-glutamylcyclotransferase 2
4599	4.4e-05	3.2e-06	0.2283	4.65762	1.06342	275.62	MX1	MX dynamin like GTPase 1
5104	4.54e-05	3.33e-06	0.3883	-4.64959	-1.80521	27.29	SERPINA5	serpin family A member 5
440836	4.56e-05	3.34e-06	0.2173	4.64851	1.0099	97.73	ODF3B	outer dense fiber of sperm tails 3B
11144	4.67e-05	3.44e-06	0.2921	4.64261	1.35621	21.68	DMC1	DNA meiotic recombinase 1
654463	4.68e-05	3.45e-06	0.4782	-4.64176	-2.2198	12.85	FER1L6	fer-1 like family member 6
9745	4.69e-05	3.47e-06	0.2643	4.64095	1.22654	98.15	ZNF536	zinc finger protein 536
4939	4.73e-05	3.51e-06	0.2256	4.6384	1.0465	206.15	OAS2	2'-5'-oligoadenylate synthetase 2
8854	4.75e-05	3.53e-06	0.2335	4.63729	1.08267	239.49	ALDH1A2	aldehyde dehydrogenase 1 family member A2
4645	4.83e-05	3.6e-06	0.2781	4.63299	1.28823	99.4	MYO5B	myosin VB
5794	4.87e-05	3.64e-06	0.3054	4.63066	1.41404	58.44	PTPRH	protein tyrosine phosphatase receptor type H
165186	4.94e-05	3.71e-06	0.4474	-4.62683	-2.07009	122.75	TOGARAM2	TOG array regulator of axonemal microtubules 2
105379695	4.95e-05	3.72e-06	0.2527	4.62635	1.1689	218.63	IER3-AS1	IER3 antisense RNA 1
2863	5.28e-05	4.02e-06	0.6147	4.6102	2.83385	12.89	GPR39	G protein-coupled receptor 39
316	5.39e-05	4.13e-06	0.4563	-4.60468	-2.10131	50.53	AOX1	aldehyde oxidase 1
387890	5.39e-05	4.13e-06	0.3505	4.60474	1.61407	16.87	TMEM233	transmembrane protein 233
91543	5.57e-05	4.29e-06	0.2767	4.59696	1.272	140.93	RSAD2	radical S-adenosyl methionine domain containing 2
53841	5.57e-05	4.3e-06	0.3278	4.59622	1.50656	32.41	CDHR5	cadherin related family member 5
23101	5.66e-05	4.38e-06	0.3303	4.59244	1.51683	21.62	MCF2L2	MCF.2 cell line derived transforming sequence-like 2
60401	5.76e-05	4.48e-06	0.4842	4.58798	2.22151	83.42	EDA2R	ectodysplasin A2 receptor
11095	5.89e-05	4.59e-06	0.3077	4.58266	1.40995	43.91	ADAMTS8	ADAM metallopeptidase with thrombospondin type 1 motif 8
8626	6.01e-05	4.71e-06	0.3347	4.5773	1.53183	22.09	TP63	tumor protein p63
3043	6.06e-05	4.75e-06	0.663	4.57533	3.0334	198.41	HBB	hemoglobin subunit beta
150356	6.1e-05	4.8e-06	0.2196	-4.57325	-1.00428	144.28	CHADL	chondroadherin like
162514	6.13e-05	4.83e-06	0.3132	4.57202	1.43188	27.14	TRPV3	transient receptor potential cation channel subfamily V member 3
285335	6.25e-05	4.95e-06	0.3188	4.5671	1.4558	22.37	SLC9C1	solute carrier family 9 member C1
102724788	6.25e-05	4.94e-06	0.2894	-4.56711	-1.32177	227.58	LOC102724788	replaced by ID 5625
54360	6.4e-05	5.08e-06	0.5324	4.56147	2.42864	7.71	CYTL1	cytokine like 1
26034	6.4e-05	5.08e-06	0.3339	4.56157	1.5233	23.36	IPCEF1	interaction protein for cytohesin exchange factors 1
10319	6.5e-05	5.17e-06	0.4234	4.55762	1.92962	33.6	LAMC3	laminin subunit gamma 3
639	6.58e-05	5.26e-06	0.2909	4.55422	1.32485	45.92	PRDM1	PR/SET domain 1
645811	6.68e-05	5.35e-06	0.2823	4.55061	1.28474	19.47	CCDC154	coiled-coil domain containing 154
1136	6.73e-05	5.41e-06	0.346	4.54841	1.57393	14.56	CHRNA3	cholinergic receptor nicotinic alpha 3 subunit
79822	6.73e-05	5.4e-06	0.2925	4.54846	1.33052	33.59	ARHGAP28	Rho GTPase activating protein 28
84929	6.94e-05	5.59e-06	0.6749	-4.54145	-3.06515	29.94	FIBCD1	fibrinogen C domain containing 1
440081	7.13e-05	5.77e-06	0.2755	4.53448	1.2494	25.8	DDX12P	DEAD/H-box helicase 12, pseudogene
84002	7.2e-05	5.85e-06	0.3032	4.53191	1.37387	69.73	B3GNT5	UDP-GlcNAc:betaGal beta-1,3-N-acetylglucosaminyltransferase 5
105378909	7.28e-05	5.92e-06	0.3356	-4.52928	-1.52012	40.96	LINC02884	long intergenic non-protein coding RNA 2884
130367	7.31e-05	5.95e-06	0.4377	-4.5282	-1.98182	256.42	SGPP2	sphingosine-1-phosphate phosphatase 2
10570	7.34e-05	5.97e-06	0.2271	4.52741	1.02813	1074.6	DPYSL4	dihydropyrimidinase like 4
9586	7.51e-05	6.13e-06	0.272	4.52177	1.22971	582.45	CREB5	cAMP responsive element binding protein 5
3706	7.6e-05	6.22e-06	0.3375	-4.51868	-1.525	36.36	ITPKA	inositol-trisphosphate 3-kinase A
4810	7.62e-05	6.24e-06	0.2664	4.51807	1.20375	52.66	NHS	NHS actin remodeling regulator
100874392	7.67e-05	6.29e-06	0.3538	4.51632	1.59796	15.02	ANKRD20A12P	ankyrin repeat domain 20 family member A12, pseudogene
713	7.71e-05	6.33e-06	0.3171	-4.51494	-1.43191	265.61	C1QB	complement C1q B chain
1728	7.8e-05	6.41e-06	0.2254	-4.51225	-1.01703	146.81	NQO1	NAD(P)H quinone dehydrogenase 1
55799	7.84e-05	6.46e-06	0.27	-4.51084	-1.21805	283.86	CACNA2D3	calcium voltage-gated channel auxiliary subunit alpha2delta 3
5733	7.93e-05	6.54e-06	0.4294	4.50802	1.93581	79.94	PTGER3	prostaglandin E receptor 3
23508	8.04e-05	6.65e-06	0.253	4.50473	1.13969	161.23	TTC9	tetratricopeptide repeat domain 9
105377505	8.15e-05	6.75e-06	0.4457	4.5014	2.00636	12.83	LOC105377505	uncharacterized LOC105377505
6813	8.5e-05	7.1e-06	0.2827	-4.49061	-1.26948	29.88	STXBP2	syntaxin binding protein 2
59352	8.62e-05	7.21e-06	0.347	-4.48736	-1.55726	36.78	LGR6	leucine rich repeat containing G protein-coupled receptor 6
107986043	8.92e-05	7.53e-06	0.5228	4.47823	2.34132	11.19	LOC107986043
23493	8.93e-05	7.56e-06	0.2401	-4.47736	-1.07483	521.55	HEY2	hes related family bHLH transcription factor with YRPW motif 2
7345	9.16e-05	7.77e-06	0.3909	4.47139	1.74804	236.86	UCHL1	ubiquitin C-terminal hydrolase L1
105371629	9.31e-05	7.91e-06	0.3385	4.46762	1.51218	19.37	LOC105371629	uncharacterized LOC105371629
162466	9.48e-05	8.1e-06	0.3737	4.46263	1.6678	25.74	PHOSPHO1	phosphoethanolamine/phosphocholine phosphatase 1
107986028	9.5e-05	8.12e-06	0.4607	-4.46202	-2.05578	13.53	LOC107986028
4133	9.73e-05	8.36e-06	0.2474	4.45572	1.10232	349.93	MAP2	microtubule associated protein 2
1580	0.000102	8.82e-06	0.5191	-4.44425	-2.3072	211.07	CYP4B1	cytochrome P450 family 4 subfamily B member 1
2657	0.000103	8.99e-06	0.3181	4.44009	1.41223	12.74	GDF1	growth differentiation factor 1
83539	0.000104	9.04e-06	0.5483	-4.43899	-2.43382	104.93	CHST9	carbohydrate sulfotransferase 9
57662	0.000104	9.09e-06	0.4728	-4.43766	-2.09834	13.23	CAMSAP3	calmodulin regulated spectrin associated protein family member 3
105379242	0.000107	9.4e-06	0.5859	4.43047	2.59573	7.3	LOC105379242	uncharacterized LOC105379242
1302	0.000108	9.46e-06	0.2738	4.4291	1.2127	64.37	COL11A2	collagen type XI alpha 2 chain
57221	0.000108	9.52e-06	0.2455	4.42789	1.08712	330.45	ARFGEF3	ARFGEF family member 3
10578	0.00011	9.7e-06	0.5353	4.42374	2.36817	13.04	GNLY	granulysin
107986930	0.000111	9.85e-06	0.8661	4.42047	3.82866	11.1	LOC107986930	uncharacterized LOC107986930
23086	0.000116	1.03e-05	0.4157	-4.4106	-1.83344	9.71	EXPH5	exophilin 5
10584	0.000117	1.04e-05	0.2499	4.40795	1.10143	36.52	COLEC10	collectin subfamily member 10
644943	0.000117	1.05e-05	0.4272	4.40666	1.88236	15.54	RASSF10	Ras association domain family member 10
100130827	0.000118	1.05e-05	0.3114	-4.40592	-1.37209	116.84	SBK3	SH3 domain binding kinase family member 3
10627	0.000119	1.07e-05	0.2349	4.40232	1.03406	29654.1	MYL12A	myosin light chain 12A
55083	0.000121	1.09e-05	0.3418	-4.39839	-1.50343	122.15	KIF26B	kinesin family member 26B
101928731	0.000121	1.09e-05	0.5168	4.3979	2.27268	13.06	CRADD-AS1	CRADD antisense RNA 1
4325	0.000122	1.1e-05	0.2413	4.39622	1.06088	57.07	MMP16	matrix metallopeptidase 16
114899	0.000124	1.12e-05	0.3382	4.39189	1.48541	31.67	C1QTNF3	C1q and TNF related 3
80726	0.000125	1.14e-05	0.3897	4.38928	1.71042	15.75	IQCN	IQ motif containing N
55876	0.000126	1.15e-05	0.2726	4.38686	1.19595	25.4	GSDMB	gasdermin B
105379189	0.000128	1.17e-05	0.2682	4.38306	1.17561	19.86	LOC105379189	uncharacterized LOC105379189
4675	0.000129	1.18e-05	0.2641	4.38101	1.1572	154.73	NAP1L3	nucleosome assembly protein 1 like 3
2257	0.000132	1.21e-05	0.4755	-4.3752	-2.0806	1775.85	FGF12	fibroblast growth factor 12
4978	0.000136	1.26e-05	0.4131	4.36757	1.80436	9	OPCML	opioid binding protein/cell adhesion molecule like
51450	0.000138	1.27e-05	0.3643	4.36438	1.58993	13.72	PRRX2	paired related homeobox 2
43	0.000139	1.29e-05	0.301	4.36261	1.31322	31.65	ACHE	acetylcholinesterase (Cartwright blood group)
503638	0.000144	1.34e-05	0.5034	4.35266	2.191	17.16	DUXAP9	double homeobox A pseudogene 9
399694	0.000145	1.35e-05	0.3502	-4.3522	-1.52393	61.03	SHC4	SHC adaptor protein 4
9509	0.000153	1.44e-05	0.3277	-4.33744	-1.4213	194.75	ADAMTS2	ADAM metallopeptidase with thrombospondin type 1 motif 2
51361	0.000157	1.48e-05	0.3246	-4.33125	-1.40608	56.8	HOOK1	hook microtubule tethering protein 1
345930	0.000157	1.48e-05	0.3566	4.33122	1.54468	99.05	ECT2L	epithelial cell transforming 2 like
105370728	0.000157	1.49e-05	0.2767	-4.33039	-1.19838	72.6	LOC105370728	uncharacterized LOC105370728
4004	0.000158	1.5e-05	0.5315	-4.3282	-2.30055	23.11	LMO1	LIM domain only 1
7140	0.000164	1.56e-05	0.2362	4.31982	1.02018	746.37	TNNT3	troponin T3, fast skeletal type
256815	0.000165	1.57e-05	0.3369	4.3182	1.45486	14.63	C10orf67	chromosome 10 open reading frame 67
30820	0.000165	1.58e-05	0.3021	4.31756	1.30413	18.29	KCNIP1	potassium voltage-gated channel interacting protein 1
105375150	0.000182	1.76e-05	0.3933	4.29374	1.68874	33.99	LOC105375150	uncharacterized LOC105375150
125	0.000182	1.77e-05	0.4292	-4.29254	-1.84247	950.96	ADH1B	alcohol dehydrogenase 1B (class I), beta polypeptide
4653	0.000188	1.83e-05	0.4882	4.28481	2.09186	166.26	MYOC	myocilin
203430	0.000189	1.84e-05	0.4048	4.28293	1.73372	15.37	RTL3	retrotransposon Gag like 3
860	0.000196	1.92e-05	0.2472	4.27444	1.05672	36.36	RUNX2	RUNX family transcription factor 2
2264	0.000198	1.94e-05	0.4211	-4.27166	-1.79888	10.5	FGFR4	fibroblast growth factor receptor 4
952	0.000203	2e-05	0.2738	-4.26479	-1.16769	89.02	CD38	CD38 molecule
8347	0.000206	2.04e-05	0.2976	4.26093	1.26826	27.13	H2BC4	H2B clustered histone 4
114905	0.000218	2.17e-05	0.2639	4.24664	1.12055	83.6	C1QTNF7	C1q and TNF related 7
26011	0.000239	2.41e-05	0.2587	4.22269	1.09254	59.73	TENM4	teneurin transmembrane protein 4
201140	0.000248	2.53e-05	0.7768	-4.21226	-3.27192	143.86	DHRS7C	dehydrogenase/reductase 7C
201161	0.000249	2.53e-05	0.2656	-4.21193	-1.11851	45.27	CENPV	centromere protein V
201294	0.000256	2.61e-05	0.2962	4.20479	1.24548	203.8	UNC13D	unc-13 homolog D
101928236	0.000256	2.62e-05	0.264	-4.2045	-1.10984	17.66	LOC101928236	uncharacterized LOC101928236
102724545	0.000269	2.78e-05	0.3199	4.19073	1.34064	19.98	LOC102724545	uncharacterized LOC102724545
57453	0.00027	2.8e-05	0.2594	4.18918	1.08686	26.45	DSCAML1	DS cell adhesion molecule like 1
8515	0.000282	2.94e-05	0.2696	4.17813	1.12657	97.32	ITGA10	integrin subunit alpha 10
10021	0.000284	2.97e-05	0.2686	-4.17605	-1.12165	434.23	HCN4	hyperpolarization activated cyclic nucleotide gated potassium channel 4
347735	0.000289	3.03e-05	0.2719	-4.17135	-1.13423	45.55	SERINC2	serine incorporator 2
149478	0.000289	3.03e-05	0.2429	4.17122	1.01331	36.52	BTBD19	BTB domain containing 19
1006	0.000294	3.09e-05	0.6063	4.16657	2.52606	9.95	CDH8	cadherin 8
8643	0.000294	3.1e-05	0.4251	4.16622	1.77089	16.29	PTCH2	patched 2
285389	0.000298	3.14e-05	0.3492	4.16302	1.45369	12.66	LINC02028	long intergenic non-protein coding RNA 2028
51363	0.000303	3.2e-05	0.266	4.15852	1.10628	105.1	CHST15	carbohydrate sulfotransferase 15
9379	0.000305	3.23e-05	0.3261	4.15628	1.35538	38.19	NRXN2	neurexin 2
26038	0.000317	3.4e-05	0.4911	4.14512	2.03573	18.43	CHD5	chromodomain helicase DNA binding protein 5
8029	0.000321	3.45e-05	0.3439	4.14177	1.42442	15.05	CUBN	cubilin
219527	0.000321	3.45e-05	0.4839	4.14161	2.00411	11.62	LRRC55	leucine rich repeat containing 55
2069	0.000323	3.49e-05	0.822	-4.13918	-3.40244	22.95	EREG	epiregulin
105371816	0.000325	3.51e-05	0.4393	4.13742	1.81738	8.39	LOC105371816
23743	0.000335	3.64e-05	0.2519	-4.1291	-1.04031	124.05	BHMT2	betaine--homocysteine S-methyltransferase 2
140862	0.000342	3.73e-05	0.2449	4.12373	1.01004	34.61	ISM1	isthmin 1
23426	0.000347	3.81e-05	0.4216	-4.11894	-1.7365	16.97	GRIP1	glutamate receptor interacting protein 1
51458	0.000348	3.82e-05	0.6585	4.11838	2.71175	7.98	RHCG	Rh family C glycoprotein
8330	0.000352	3.87e-05	0.3318	4.11518	1.36559	20.04	H2AC15	H2A clustered histone 15
105378419	0.000374	4.16e-05	0.3367	4.09845	1.37997	11.29	LOC105378419	uncharacterized LOC105378419
100505576	0.000379	4.22e-05	0.4447	4.09514	1.82117	21.69	LINC00672	long intergenic non-protein coding RNA 672
7161	0.000382	4.25e-05	0.3296	4.09342	1.34905	11.2	TP73	tumor protein p73
400120	0.000397	4.44e-05	0.6874	-4.0835	-2.80706	12.57	SERTM1	serine rich and transmembrane domain containing 1
105375674	0.0004	4.48e-05	0.2666	4.08132	1.08793	42.53	LINC03044	long intergenic non-protein coding RNA 3044
84264	0.000401	4.49e-05	0.2761	-4.08064	-1.12672	182.03	HAGHL	hydroxyacylglutathione hydrolase like
185	0.000409	4.61e-05	0.32	-4.07463	-1.30397	32.16	AGTR1	angiotensin II receptor type 1
255189	0.000409	4.61e-05	0.4059	-4.07472	-1.65375	28.72	PLA2G4F	phospholipase A2 group IVF
105379080	0.000436	4.95e-05	0.398	-4.0582	-1.61509	11.26	LOC105379080	uncharacterized LOC105379080
54102	0.000443	5.04e-05	0.3791	4.05368	1.53692	786.05	CLIC6	chloride intracellular channel 6
100507218	0.000446	5.08e-05	0.3012	-4.0518	-1.2206	12.78	RNF157-AS1	RNF157 antisense RNA 1
254827	0.000451	5.15e-05	0.2507	4.04872	1.01515	64.1	NAALADL2	N-acetylated alpha-linked acidic dipeptidase like 2
9363	0.000452	5.16e-05	0.2987	4.04826	1.20916	16.69	RAB33A	RAB33A, member RAS oncogene family
170961	0.000455	5.21e-05	0.5315	4.04611	2.15059	22.56	ANKRD24	ankyrin repeat domain 24
220382	0.000456	5.22e-05	0.4128	4.04552	1.67009	19.71	FAM181B	family with sequence similarity 181 member B
105371307	0.000458	5.26e-05	0.2995	4.04366	1.21124	20.12	LOC105371307	uncharacterized LOC105371307
94240	0.00047	5.41e-05	0.2556	4.03721	1.03198	67.02	EPSTI1	epithelial stromal interaction 1
106614088	0.000482	5.58e-05	0.3441	4.02992	1.38656	13.61	MIR34AHG	MIR34A host gene
8339	0.000484	5.61e-05	0.3997	4.02858	1.61022	12.03	H2BC8	H2B clustered histone 8
388011	0.000504	5.88e-05	0.3038	-4.01752	-1.22068	25.65	LINC01550	long intergenic non-protein coding RNA 1550
100507351	0.000511	5.97e-05	0.3152	4.01403	1.26519	26.15	LOC100507351	uncharacterized LOC100507351
286499	0.000512	5.99e-05	0.5616	4.01308	2.25376	9.73	FAM133A	family with sequence similarity 133 member A
339896	0.000522	6.15e-05	0.4055	4.00711	1.6249	13.18	GADL1	glutamate decarboxylase like 1
100128253	0.000528	6.25e-05	0.5116	4.00334	2.04797	11.23	LOC100128253	uncharacterized LOC100128253
54830	0.000528	6.24e-05	0.3037	4.00353	1.21577	13.87	NUP62CL	nucleoporin 62 C-terminal like
785	0.000539	6.39e-05	0.4978	3.99793	1.99014	7.46	CACNB4	calcium voltage-gated channel auxiliary subunit beta 4
9077	0.00055	6.54e-05	0.3096	-3.9925	-1.23591	137.65	DIRAS3	DIRAS family GTPase 3
122402	0.000582	6.99e-05	0.3904	-3.97654	-1.55255	38.6	TDRD9	tudor domain containing 9
107985194	0.000585	7.03e-05	0.3071	3.97519	1.22089	38.4	LINC02798	long intergenic non-protein coding RNA 2798
337876	0.000594	7.16e-05	0.2795	3.97075	1.10965	40.25	CHSY3	chondroitin sulfate synthase 3
2167	0.000595	7.2e-05	0.2596	-3.9697	-1.03056	1126.89	FABP4	fatty acid binding protein 4
53832	0.000614	7.44e-05	0.4163	-3.96165	-1.64906	22.41	IL20RA	interleukin 20 receptor subunit alpha
105370152	0.000615	7.47e-05	0.4004	3.96075	1.58569	35.33	LOC105370152	uncharacterized LOC105370152
100129480	0.000619	7.52e-05	0.4205	3.95929	1.66474	82.51	MKRN2OS	MKRN2 opposite strand
415	0.00062	7.55e-05	0.2907	3.95838	1.15071	13.54	ARSL	arylsulfatase L
3601	0.000626	7.63e-05	0.2737	-3.95574	-1.08286	84.9	IL15RA	interleukin 15 receptor subunit alpha
100507099	0.000637	7.79e-05	0.38	3.95091	1.50123	16.83	FRY-AS1	FRY antisense RNA 1
349152	0.000659	8.1e-05	0.2678	-3.94145	-1.05566	56.01	DPY19L2P2	DPY19L2 pseudogene 2
9127	0.000664	8.18e-05	0.32	3.93913	1.26058	54.49	P2RX6	purinergic receptor P2X 6
57699	0.000666	8.21e-05	0.4505	-3.93814	-1.77396	365.32	CPNE5	copine 5
107985216	0.000679	8.39e-05	0.3617	3.93308	1.42252	38.18	LOC107985216	uncharacterized LOC107985216
101929759	0.000679	8.38e-05	0.2906	3.93316	1.14309	24.53	LOC101929759	replaced by ID 121233925
146547	0.00068	8.4e-05	0.2827	-3.93258	-1.11173	15.13	PRSS36	serine protease 36
107985870	0.000681	8.43e-05	0.4452	3.93181	1.75039	11.94	LOC107985870	uncharacterized LOC107985870
2846	0.000689	8.55e-05	0.4295	3.92854	1.68715	9.44	LPAR4	lysophosphatidic acid receptor 4
105377091	0.000694	8.63e-05	0.4781	3.92615	1.87703	8.31	LOC105377091
388531	0.000726	9.1e-05	0.2572	-3.91333	-1.00668	60.85	RGS9BP	regulator of G protein signaling 9 binding protein
30812	0.000758	9.58e-05	0.3414	3.90111	1.33189	35.4	SOX8	SRY-box transcription factor 8
2819	0.000771	9.78e-05	0.2735	-3.8961	-1.06541	152.22	GPD1	glycerol-3-phosphate dehydrogenase 1
7122	0.000772	9.79e-05	0.2833	3.89567	1.10376	896.37	CLDN5	claudin 5
2523	0.000778	9.87e-05	0.2619	3.89369	1.0196	91.18	FUT1	fucosyltransferase 1 (H blood group)
729756	0.000792	0.000101	0.2771	3.88819	1.0776	320.96	PRSS44P	serine protease 44, pseudogene
728215	0.000797	0.000102	0.4105	3.88652	1.59557	15.08	NALF1	NALCN channel auxiliary factor 1
8857	0.000804	0.000103	0.5722	-3.88389	-2.2225	122.28	FCGBP	Fc gamma binding protein
5737	0.000812	0.000104	0.3631	3.88062	1.40917	23.44	PTGFR	prostaglandin F receptor
718	0.000822	0.000106	0.4485	-3.87697	-1.7387	1287.84	C3	complement C3
23145	0.000826	0.000106	0.3289	3.87553	1.27474	21.43	SSPOP	SCO-spondin, pseudogene
58529	0.000836	0.000108	0.3984	3.87226	1.54254	27.1	MYOZ1	myozenin 1
6456	0.000842	0.000109	0.3116	3.86956	1.20569	136.93	SH3GL2	SH3 domain containing GRB2 like 2, endophilin A1
221476	0.000862	0.000112	0.2727	3.86281	1.05341	533.12	PI16	peptidase inhibitor 16
100170841	0.000866	0.000113	0.4106	3.86126	1.58528	27.47	EPOP	elongin BC and polycomb repressive complex 2 associated protein
406	0.000896	0.000118	0.2849	-3.85127	-1.09721	125.7	BMAL1	basic helix-loop-helix ARNT like 1
102724805	0.000898	0.000118	0.3633	3.85065	1.39891	28.5	LOC102724805	uncharacterized LOC102724805
80167	0.00092	0.000121	0.2617	3.84381	1.00575	672.42	ABHD18	abhydrolase domain containing 18
100507057	0.000921	0.000121	0.4191	-3.84332	-1.61072	38.9	MELTF-AS1	MELTF antisense RNA 1
4558	0.000922	0.000121	0.261	3.84312	1.00307	817.92	TRNF	tRNA-Phe
123036	0.000924	0.000122	0.389	-3.84239	-1.49452	50.92	TC2N	tandem C2 domains, nuclear
107985915	0.000931	0.000123	0.2666	3.83987	1.02377	18.23	LOC107985915	MAGE-like protein 2
2735	0.000959	0.000127	0.3167	3.83137	1.21356	22.66	GLI1	GLI family zinc finger 1
361	0.00097	0.000129	0.6163	-3.82842	-2.35954	84.99	AQP4	aquaporin 4
5801	0.000992	0.000132	0.4495	3.82193	1.71782	14.14	PTPRR	protein tyrosine phosphatase receptor type R
220164	0.000998	0.000133	0.2978	3.82031	1.13757	286.5	DOK6	docking protein 6
100873979	0.00101	0.000136	0.4212	3.8157	1.60711	19.73	RBMS3-AS3	RBMS3 antisense RNA 3
105376959	0.00103	0.000138	0.3263	3.81134	1.24346	15.78	LOC105376959	uncharacterized LOC105376959
64850	0.00105	0.000142	0.4099	-3.8051	-1.55958	73.7	ETNPPL	ethanolamine-phosphate phospho-lyase
375513	0.00105	0.000142	0.3039	3.80499	1.15616	31.02	GUSBP4	GUSB pseudogene 4
712	0.00111	0.00015	0.2895	-3.79115	-1.09762	397.73	C1QA	complement C1q A chain
440119	0.00114	0.000155	0.5418	3.78248	2.04941	8.01	FZD10-AS1	FZD10 antisense divergent transcript
339906	0.00114	0.000155	0.2936	3.78228	1.11048	297.14	PRSS42P	serine protease 42, pseudogene
729582	0.00115	0.000156	0.2691	3.78129	1.01751	17.07	DIRC3	disrupted in renal carcinoma 3
54933	0.00115	0.000157	0.2803	3.7801	1.05937	28.2	RHBDL2	rhomboid like 2
107986291	0.00115	0.000157	0.3648	3.78	1.37879	9.74	LOC107986291
4241	0.00116	0.000158	0.4639	-3.77809	-1.75268	386.48	MELTF	melanotransferrin
100874234	0.00116	0.000158	0.4131	3.77738	1.56056	12.82	CACNA1C-AS4	CACNA1C antisense RNA 4
113828	0.00116	0.000159	0.3647	-3.77731	-1.37752	157.73	FAM83F	family with sequence similarity 83 member F
3485	0.00116	0.000159	0.2893	-3.77616	-1.09242	2482.9	IGFBP2	insulin like growth factor binding protein 2
751580	0.00117	0.00016	0.3311	3.77557	1.25022	13.62	LINC00106	long intergenic non-protein coding RNA 106
25797	0.00117	0.000161	0.3438	3.77382	1.2975	48.67	QPCT	glutaminyl-peptide cyclotransferase
4340	0.00118	0.000162	0.4637	-3.77187	-1.74907	52.04	MOG	myelin oligodendrocyte glycoprotein
105370504	0.00119	0.000164	0.424	3.76903	1.5981	9.63	LOC105370504	uncharacterized LOC105370504
4856	0.0012	0.000167	0.2699	3.76504	1.01623	133.05	CCN3	cellular communication network factor 3
105374465	0.00121	0.000168	0.414	3.7628	1.5578	8.55	LOC105374465	uncharacterized LOC105374465
7490	0.00123	0.000171	0.2913	3.75912	1.0949	65.03	WT1	WT1 transcription factor
729468	0.00123	0.000172	0.2729	3.75702	1.02533	42.56	PGM5P4	phosphoglucomutase 5 pseudogene 4
3777	0.00125	0.000174	0.5498	-3.75365	-2.06369	59.05	KCNK3	potassium two pore domain channel subfamily K member 3
221424	0.00127	0.000179	0.2676	-3.74676	-1.0026	31.44	LRRC73	leucine rich repeat containing 73
460	0.00128	0.00018	0.2685	3.74614	1.00584	41.5	ASTN1	astrotactin 1
105378150	0.00129	0.000181	0.4086	-3.74425	-1.52982	19.88	LOC105378150	uncharacterized LOC105378150
105369974	0.00129	0.000182	0.2856	3.74241	1.0689	23.05	LOC105369974	uncharacterized LOC105369974
101927345	0.00131	0.000186	0.4433	3.73713	1.65657	9.79	LOC101927345	putative ankyrin repeat domain-containing protein 20A12
389136	0.00134	0.00019	0.2701	-3.73171	-1.00802	154.26	VGLL3	vestigial like family member 3
126961	0.00141	0.0002	0.362	3.7184	1.3459	9.05	H3C14	H3 clustered histone 14
112267937	0.00143	0.000205	0.3627	-3.71339	-1.34689	18.38	LOC112267937	uncharacterized LOC112267937
107985875	0.00143	0.000205	0.3148	3.7122	1.16843	12.39	LOC107985875
4148	0.00144	0.000207	0.3069	-3.71026	-1.13883	8.07	MATN3	matrilin 3
1959	0.00146	0.00021	0.3786	3.70673	1.40333	46.93	EGR2	early growth response 2
101927280	0.00146	0.000211	0.3653	-3.70552	-1.35379	35.28	LINC02208	long intergenic non-protein coding RNA 2208
4185	0.00152	0.000221	0.5013	-3.69403	-1.85199	191.28	ADAM11	ADAM metallopeptidase domain 11
221935	0.00154	0.000224	0.284	-3.69055	-1.0481	114.8	SDK1	sidekick cell adhesion molecule 1
138724	0.00156	0.000227	0.3616	3.68638	1.33296	19.87	C9orf131	chromosome 9 open reading frame 131
80725	0.00159	0.000232	0.3245	3.68104	1.19451	50.49	SRCIN1	SRC kinase signaling inhibitor 1
3075	0.0016	0.000234	0.29	3.67919	1.06714	843.75	CFH	complement factor H
10673	0.0016	0.000234	0.3552	3.67886	1.30663	16.39	TNFSF13B	TNF superfamily member 13b
5054	0.00165	0.000244	0.6002	-3.66868	-2.20193	475.16	SERPINE1	serpin family E member 1
10675	0.00168	0.000249	0.4737	3.663	1.7351	8.81	CSPG5	chondroitin sulfate proteoglycan 5
105369360	0.00168	0.00025	0.4484	3.66263	1.64246	10.7	LINC02754	long intergenic non-protein coding RNA 2754
613038	0.00169	0.00025	0.3224	3.66235	1.1806	14.46	LOC613038	SAGA complex associated factor 29 pseudogene
643733	0.00169	0.00025	0.3375	3.66206	1.23601	13.26	CASP4LP	caspase 4 like, pseudogene
84215	0.0017	0.000252	0.3383	3.65997	1.23822	38.93	ZNF541	zinc finger protein 541
388021	0.0017	0.000253	0.3369	3.65962	1.23294	16.35	TMEM179	transmembrane protein 179
58498	0.00171	0.000254	0.302	3.65814	1.10486	14693.6	MYL7	myosin light chain 7
5342	0.00173	0.000258	0.2919	3.65434	1.06659	14.4	PLGLB2	plasminogen like B2
643677	0.00176	0.000263	0.3386	3.64971	1.23573	29.63	CCDC168	coiled-coil domain containing 168
714	0.00177	0.000266	0.2994	-3.64672	-1.0917	384.25	C1QC	complement C1q C chain
254559	0.00177	0.000266	0.3378	3.64658	1.2317	14.88	MIR9-3HG	MIR9-3 host gene
51338	0.00179	0.000268	0.3689	-3.6445	-1.34443	65.61	MS4A4A	membrane spanning 4-domains A4A
777	0.00179	0.000269	1.1245	-3.64363	-4.09734	24.38	CACNA1E	calcium voltage-gated channel subunit alpha1 E
57596	0.00181	0.000273	0.3218	3.63996	1.17149	31.38	BEGAIN	brain enriched guanylate kinase associated
4613	0.00183	0.000276	0.4523	3.63658	1.64494	11.68	MYCN	MYCN proto-oncogene, bHLH transcription factor
92737	0.00185	0.000279	0.7442	-3.63404	-2.7045	28.9	DNER	delta/notch like EGF repeat containing
112268025	0.00186	0.000281	0.3669	3.63176	1.33239	18.98	LOC112268025	uncharacterized LOC112268025
107986119	0.00188	0.000284	0.2855	3.62926	1.03633	14.47	GSK3B-DT	GSK3B divergent transcript
4015	0.00189	0.000287	0.2857	-3.62647	-1.03625	171.24	LOX	lysyl oxidase
283316	0.0019	0.000289	0.3536	3.62493	1.2818	24.12	CD163L1	CD163 molecule like 1
101929048	0.0019	0.00029	0.3927	-3.6243	-1.42337	78.85	LOC101929048	uncharacterized LOC101929048
1869	0.00193	0.000294	0.3178	3.6208	1.15074	39.85	E2F1	E2F transcription factor 1
107985728	0.00194	0.000296	0.5703	3.61847	2.06358	7.2	LOC107985728	collagen alpha-1(III) chain-like
1114	0.00194	0.000297	0.2965	-3.61833	-1.07291	87.15	CHGB	chromogranin B
165631	0.00196	0.0003	0.3353	3.61552	1.21221	11.89	PARP15	poly(ADP-ribose) polymerase family member 15
100874188	0.00197	0.000302	0.3068	-3.61382	-1.10869	13.36	LINC00571	long intergenic non-protein coding RNA 571
8208	0.00197	0.000302	0.2984	3.61349	1.07831	13.94	CHAF1B	chromatin assembly factor 1 subunit B
223117	0.00198	0.000304	0.4166	3.61208	1.50473	43.34	SEMA3D	semaphorin 3D
5662	0.00198	0.000305	0.3634	3.61112	1.31216	13.66	PSD	pleckstrin and Sec7 domain containing
2921	0.00204	0.000316	0.5753	3.60219	2.07251	6.74	CXCL3	C-X-C motif chemokine ligand 3
112268187	0.00208	0.000323	0.2854	3.59645	1.0264	20.09	LOC112268187
1132	0.00211	0.000328	0.3518	3.59229	1.26366	9.82	CHRM4	cholinergic receptor muscarinic 4
2920	0.00213	0.000332	0.5368	3.58909	1.92655	132.96	CXCL2	C-X-C motif chemokine ligand 2
6263	0.00214	0.000333	0.3318	3.58815	1.19071	13.58	RYR3	ryanodine receptor 3
388939	0.00217	0.000338	0.3185	-3.58442	-1.14171	44.18	PCARE	photoreceptor cilium actin regulator
65267	0.00221	0.000347	0.3184	-3.5775	-1.13892	14.91	WNK3	WNK lysine deficient protein kinase 3
167681	0.00224	0.000352	0.5	3.57353	1.78692	9.98	PRSS35	serine protease 35
127733	0.00229	0.000362	0.3846	-3.56625	-1.37161	33.6	UBXN10	UBX domain protein 10
647309	0.00233	0.000368	0.472	-3.56168	-1.68127	15.11	GMNC	geminin coiled-coil domain containing
7293	0.00234	0.000371	0.3435	3.5601	1.22278	72.42	TNFRSF4	TNF receptor superfamily member 4
645369	0.00235	0.000373	0.3848	3.55861	1.36922	41.88	TMEM200C	transmembrane protein 200C
140738	0.00245	0.000391	0.2906	-3.54582	-1.03034	22.97	TMEM37	transmembrane protein 37
2215	0.00267	0.000436	0.6933	3.51738	2.43843	15.62	FCGR3B	Fc gamma receptor IIIb
8748	0.00267	0.000436	0.3592	3.51715	1.26328	17.63	ADAM20	ADAM metallopeptidase domain 20
64073	0.00267	0.000437	0.3683	-3.51692	-1.29512	24.99	C19orf33	chromosome 19 open reading frame 33
165140	0.00267	0.000437	0.3507	3.51665	1.23312	12.39	OXER1	oxoeicosanoid receptor 1
729950	0.0027	0.000443	0.3502	3.51332	1.23028	9.05	LINC01915	long intergenic non-protein coding RNA 1915
2219	0.00275	0.000454	0.4446	3.50637	1.55886	28.1	FCN1	ficolin 1
9547	0.00276	0.000456	0.4454	3.50563	1.56157	43.08	CXCL14	C-X-C motif chemokine ligand 14
105378351	0.00284	0.000471	0.379	3.49659	1.32507	64.69	LOC105378351	uncharacterized LOC105378351
9499	0.00297	0.000498	0.4044	-3.48164	-1.40811	328.23	MYOT	myotilin
284756	0.00298	0.0005	0.4349	-3.48053	-1.51369	9.87	LINC02910	long intergenic non-protein coding RNA 2910
105374298	0.00298	0.000501	0.417	3.48001	1.45114	9.75	LOC105374298	keratinocyte proline-rich protein-like
6696	0.00301	0.000508	0.4102	-3.47644	-1.42602	74.66	SPP1	secreted phosphoprotein 1
105379280	0.00302	0.000509	0.7259	3.47621	2.52329	129.77	LOC105379280	uncharacterized LOC105379280
285045	0.00311	0.000529	0.4283	3.46537	1.48427	10.33	LINC00486	long intergenic non-protein coding RNA 486
6799	0.00312	0.000532	0.4387	3.46435	1.51983	17.49	SULT1A2	sulfotransferase family 1A member 2
440934	0.00317	0.000541	0.3568	-3.45951	-1.23428	24.58	CT75	cancer/testis associated transcript 75
105372995	0.00319	0.000545	0.3554	-3.45751	-1.22882	35.26	LOC105372995	uncharacterized LOC105372995
105371453	0.0032	0.000547	0.3455	-3.45682	-1.19439	19.55	BCAN-AS1	BCAN antisense RNA 1
105369340	0.00328	0.000564	0.3687	-3.4484	-1.27129	16.74	PPP1R14B-AS1	PPP1R14B antisense RNA 1
10178	0.00333	0.000573	0.362	3.44392	1.24656	14.49	TENM1	teneurin transmembrane protein 1
105375884	0.00339	0.000587	0.3491	3.43758	1.20022	12.82	LOC105375884	uncharacterized LOC105375884
105379499	0.00339	0.000587	0.5768	3.43748	1.98258	12.32	LOC105379499	uncharacterized LOC105379499
100507098	0.00342	0.000594	0.3185	3.43455	1.09406	22.43	ADAMTS9-AS2	ADAMTS9 antisense RNA 2
441094	0.00343	0.000596	0.4207	3.43346	1.44455	8.59	NR2F1-AS1	NR2F1 antisense RNA 1
53345	0.00348	0.000606	0.4962	3.42905	1.70164	8.12	TM6SF2	transmembrane 6 superfamily member 2
493913	0.00348	0.000607	0.3116	3.42855	1.06824	10.89	PAPPA-AS1	PAPPA antisense RNA 1
333932	0.00349	0.000608	0.3795	3.42815	1.30111	7.94	H3C15	H3 clustered histone 15
2048	0.00355	0.000622	0.3548	-3.42202	-1.214	16.71	EPHB2	EPH receptor B2
348	0.00359	0.00063	0.4209	3.4183	1.43883	795.59	APOE	apolipoprotein E
101928238	0.00365	0.000643	0.3405	3.41275	1.16216	16.28	ZNF426-DT	ZNF426 divergent transcript
57687	0.00367	0.000648	0.3498	3.41073	1.19298	651.28	VAT1L	vesicle amine transport 1 like
200407	0.0037	0.000654	0.5278	3.40808	1.79866	11	CREG2	cellular repressor of E1A stimulated genes 2
9244	0.00373	0.000661	0.3258	-3.4052	-1.10934	257.75	CRLF1	cytokine receptor like factor 1
8836	0.00379	0.000673	0.3012	-3.40049	-1.02438	26.7	GGH	gamma-glutamyl hydrolase
64321	0.00395	0.000706	0.3176	3.38717	1.07591	324.22	SOX17	SRY-box transcription factor 17
100505774	0.00395	0.000707	0.3028	3.38676	1.0255	26.17	LOC100505774	uncharacterized LOC100505774
1439	0.00406	0.000732	0.34	3.37716	1.14826	53.24	CSF2RB	colony stimulating factor 2 receptor subunit beta
105372884	0.00416	0.000754	0.3707	3.36915	1.24908	11.33	LOC105372884	uncharacterized LOC105372884
112755	0.00423	0.000769	0.3689	3.3638	1.241	30.14	STX1B	syntaxin 1B
9023	0.00429	0.000783	0.6364	3.35877	2.13745	14.41	CH25H	cholesterol 25-hydroxylase
6402	0.00429	0.000783	0.5327	3.35865	1.78923	20.77	SELL	selectin L
200150	0.00437	0.000799	0.4154	3.35328	1.39282	8.19	PLD5	phospholipase D family member 5
6512	0.00438	0.000801	0.3733	3.35254	1.25154	37.76	SLC1A7	solute carrier family 1 member 7
6334	0.00439	0.000803	0.3522	3.35173	1.18032	13.44	SCN8A	sodium voltage-gated channel alpha subunit 8
79781	0.00439	0.000805	0.4618	3.3512	1.5476	8.76	IQCA1	IQ motif containing with AAA domain 1
83715	0.00457	0.00084	0.3014	3.33917	1.0063	13.04	ESPN	espin
3214	0.00461	0.000851	0.4715	-3.33571	-1.57286	12.1	HOXB4	homeobox B4
284080	0.00466	0.000861	0.4084	3.33232	1.36079	7.72	PICART1	p53 inducible cancer associated RNA transcript 1
4166	0.00469	0.00087	0.342	3.32937	1.1385	71.2	CHST6	carbohydrate sulfotransferase 6
148979	0.0048	0.000892	0.4632	3.32244	1.53899	12.11	GLIS1	GLIS family zinc finger 1
9890	0.0049	0.000914	0.4046	3.31578	1.34146	16.98	PLPPR4	phospholipid phosphatase related 4
4843	0.00494	0.000922	0.445	3.3132	1.47451	11.11	NOS2	nitric oxide synthase 2
26575	0.00495	0.000925	0.3332	3.31227	1.10349	12.9	RGS17	regulator of G protein signaling 17
101926975	0.00511	0.000958	0.3453	-3.3026	-1.14041	41.75	LINC01844	long intergenic non-protein coding RNA 1844
100507419	0.00511	0.000958	0.3164	3.30244	1.04504	25.11	MMP25-AS1	MMP25 antisense RNA 1
149069	0.00514	0.000966	0.3206	3.30023	1.05806	14.58	DCDC2B	doublecortin domain containing 2B
107984333	0.00516	0.00097	0.4141	3.29912	1.36625	8.06	PRPF19-DT	PRPF19 divergent transcript
442421	0.00532	0.00101	0.4283	3.28884	1.40851	10.04	PTGER4P2-CDK2AP2P2	PTGER4P2-CDK2AP2P2 readthrough, transcribed pseudogene
1675	0.00532	0.00101	0.3932	-3.28867	-1.29318	1153.67	CFD	complement factor D
116173	0.00539	0.00102	0.3434	-3.28444	-1.12773	120.33	CMTM5	CKLF like MARVEL transmembrane domain containing 5
130497	0.0054	0.00102	0.3423	-3.28395	-1.12402	34.33	OSR1	odd-skipped related transcription factor 1
343450	0.00549	0.00104	0.3668	3.27818	1.20228	20.2	KCNT2	potassium sodium-activated channel subfamily T member 2
7070	0.00552	0.00105	0.5529	3.27603	1.81127	190.04	THY1	Thy-1 cell surface antigen
389941	0.0056	0.00107	0.424	-3.27142	-1.3872	17.63	C1QL3	complement C1q like 3
114795	0.00563	0.00108	0.4192	-3.26903	-1.37054	23.64	TMEM132B	transmembrane protein 132B
7980	0.00565	0.00108	0.3901	3.26759	1.27472	34.14	TFPI2	tissue factor pathway inhibitor 2
7039	0.00575	0.00111	0.4073	-3.26208	-1.32862	13.99	TGFA	transforming growth factor alpha
442213	0.006	0.00117	0.3991	3.24685	1.29569	29.39	PTCHD4	patched domain containing 4
2892	0.00609	0.00118	0.4528	3.24247	1.46811	119.84	GRIA3	glutamate ionotropic receptor AMPA type subunit 3
157753	0.0061	0.00119	0.3627	3.24153	1.17557	121.96	TMEM74	transmembrane protein 74
2676	0.00634	0.00124	0.4654	3.22934	1.50306	14.85	GFRA3	GDNF family receptor alpha 3
84073	0.00636	0.00125	0.4134	3.22792	1.33428	7.05	MYCBPAP	MYCBP associated protein
10633	0.00643	0.00126	0.321	3.22443	1.03516	19.69	RASL10A	RAS like family 10 member A
5551	0.00677	0.00134	0.4564	3.20663	1.46361	19.58	PRF1	perforin 1
284240	0.00681	0.00135	0.4495	3.20438	1.44047	10.26	LOC284240	uncharacterized LOC284240
283143	0.00685	0.00136	0.3349	3.2024	1.0726	12.52	LINC00900	long intergenic non-protein coding RNA 900
153562	0.00693	0.00138	0.3237	-3.19897	-1.03536	15.92	MARVELD2	MARVEL domain containing 2
105373989	0.00698	0.00139	0.476	3.19632	1.52138	38.8	LOC105373989	putative cuticle collagen 91
55612	0.00702	0.0014	0.3514	3.19488	1.12259	32.15	FERMT1	FERM domain containing kindlin 1
64093	0.00707	0.00141	0.5398	-3.19208	-1.72322	16.93	SMOC1	SPARC related modular calcium binding 1
646643	0.00731	0.00147	0.3992	-3.18131	-1.26985	45.23	SBK2	SH3 domain binding kinase family member 2
5309	0.00731	0.00147	0.4741	-3.18121	-1.50823	18.01	PITX3	paired like homeodomain 3
388581	0.00732	0.00147	0.3992	3.1801	1.26962	11.93	C1QTNF12	C1q and TNF related 12
148145	0.00733	0.00148	0.6484	3.17954	2.06173	9.57	LINC00906	long intergenic non-protein coding RNA 906
399823	0.00734	0.00148	0.5302	3.17909	1.68565	11.53	FOXI2	forkhead box I2
3139	0.00744	0.0015	0.4168	3.17451	1.32301	12.56	HLA-L	major histocompatibility complex, class I, L (pseudogene)
9022	0.00749	0.00151	0.3732	-3.17205	-1.18372	30.31	CLIC3	chloride intracellular channel 3
2191	0.00753	0.00153	0.3591	3.16965	1.13814	104.93	FAP	fibroblast activation protein alpha
283551	0.00761	0.00155	0.3923	3.16564	1.24193	12.72	LINC01588	long intergenic non-protein coding RNA 1588
3683	0.00767	0.00156	0.332	3.16311	1.05017	22.5	ITGAL	integrin subunit alpha L
91975	0.00768	0.00157	0.3396	3.16229	1.07382	16.02	ZNF300	zinc finger protein 300
148808	0.0077	0.00157	0.3342	3.1614	1.05653	28.2	MFSD4A	major facilitator superfamily domain containing 4A
2568	0.00772	0.00158	0.3747	3.16046	1.18422	9.54	GABRP	gamma-aminobutyric acid type A receptor subunit pi
107984773	0.00775	0.00159	0.3587	3.15849	1.13284	7.77	LINC01852	long intergenic non-protein coding RNA 1852
54084	0.00786	0.00161	0.7151	-3.15334	-2.25506	12.42	TSPEAR	thrombospondin type laminin G domain and EAR repeats
5136	0.00787	0.00162	0.318	3.1527	1.00251	381.94	PDE1A	phosphodiesterase 1A
9185	0.00815	0.00169	0.3308	-3.13967	-1.03872	111.7	REPS2	RALBP1 associated Eps domain containing 2
105378929	0.00817	0.0017	0.544	3.13901	1.70765	9.48	LOC105378929	uncharacterized LOC105378929
105372705	0.0082	0.00171	0.4119	3.13725	1.29213	9.33	LOC105372705	uncharacterized LOC105372705
112268439	0.00825	0.00172	0.3755	3.13524	1.17728	7.68	LOC112268439	uncharacterized LOC112268439
60676	0.00826	0.00172	0.3752	3.13456	1.17603	18.33	PAPPA2	pappalysin 2
110599564	0.00841	0.00176	0.329	-3.12735	-1.02886	12.07	EEF1AKMT4	EEF1A lysine methyltransferase 4
105377890	0.00848	0.00178	0.3971	3.12453	1.24069	8.46	LOC105377890	uncharacterized LOC105377890
2335	0.00859	0.00181	0.3667	-3.11979	-1.14415	13525.5	FN1	fibronectin 1
53358	0.00861	0.00182	0.351	-3.11886	-1.09478	20.48	SHC3	SHC adaptor protein 3
1960	0.00878	0.00186	0.6326	3.11163	1.96828	91.02	EGR3	early growth response 3
201516	0.00878	0.00186	0.4287	3.11148	1.33392	10.06	ZSCAN4	zinc finger and SCAN domain containing 4
100874291	0.00883	0.00188	0.4246	3.10866	1.31988	7.52	ALMS1-IT1	ALMS1 intronic transcript 1
101928079	0.00895	0.00191	0.3366	-3.10394	-1.04472	22.02	SLC44A3-AS1	SLC44A3 antisense RNA 1
80119	0.009	0.00192	0.3405	3.10176	1.05606	11.52	PIF1	PIF1 5'-to-3' DNA helicase
100507412	0.00941	0.00203	0.3605	3.08578	1.11227	7.7	LOC100507412	uncharacterized LOC100507412
386757	0.00948	0.00205	0.8669	3.08248	2.67212	9.67	SLC6A10P	solute carrier family 6 member 10, pseudogene
1958	0.00954	0.00207	0.4355	3.08052	1.34168	787.34	EGR1	early growth response 1
107987258	0.00954	0.00207	0.399	3.08004	1.2288	10.14	LOC107987258
337873	0.00961	0.00209	0.3492	3.07752	1.07455	11.99	H2BC20P	H2B clustered histone 20, pseudogene
5806	0.00988	0.00216	0.407	-3.06709	-1.24819	20.26	PTX3	pentraxin 3
29774	0.00989	0.00216	0.4089	-3.0669	-1.25396	11.84	POM121L9P	POM121 transmembrane nucleoporin like 9, pseudogene
112268430	0.0101	0.00221	0.3767	-3.06089	-1.15311	315.29	LOC112268430
728229	0.0101	0.00221	0.5655	3.06054	1.73077	8.54	TMEM191B	transmembrane protein 191B
107984821	0.0102	0.00224	0.3577	3.05678	1.09328	19.58	LOC107984821	uncharacterized LOC107984821
105378097	0.0103	0.00227	0.358	3.05285	1.09286	24.32	LOC105378097	uncharacterized LOC105378097
8685	0.0103	0.00227	0.8626	-3.05277	-2.6334	37.53	MARCO	macrophage receptor with collagenous structure
4632	0.0104	0.00229	0.5047	3.04935	1.539	11.93	MYL1	myosin light chain 1
55908	0.0105	0.00231	0.4366	3.04706	1.33046	9.21	ANGPTL8	angiopoietin like 8
191585	0.0105	0.00234	0.3658	3.04358	1.11332	12.63	PLAC4	placenta enriched 4
7033	0.0107	0.00237	0.3815	3.0398	1.15955	24.49	TFF3	trefoil factor 3
618	0.0107	0.00237	0.4374	-3.0393	-1.32939	12.11	BCYRN1	brain cytoplasmic RNA 1
63910	0.0109	0.00243	0.3532	-3.03233	-1.07087	12.23	SLC17A9	solute carrier family 17 member 9
120114	0.0109	0.00244	0.7116	3.03099	2.15676	31.59	FAT3	FAT atypical cadherin 3
655	0.0109	0.00244	0.448	-3.03088	-1.35782	118.66	BMP7	bone morphogenetic protein 7
55530	0.011	0.00247	0.6207	-3.02751	-1.87915	246.07	SVOP	SV2 related protein
390940	0.0112	0.00252	0.4056	3.02051	1.22515	9.3	PINLYP	phospholipase A2 inhibitor and LY6/PLAUR domain containing
107986475	0.0115	0.00259	0.4618	3.01241	1.39117	12.81	LOC107986475	uncharacterized LOC107986475
1382	0.0119	0.00269	0.3964	3.00082	1.18953	13.72	CRABP2	cellular retinoic acid binding protein 2
79056	0.0119	0.0027	0.3905	-2.99966	-1.17128	18.41	PRRG4	proline rich and Gla domain 4
653162	0.012	0.00272	0.4422	-2.99764	-1.32556	37.62	RPSAP9	ribosomal protein SA pseudogene 9
5443	0.012	0.00273	0.3675	-2.99666	-1.1014	72.91	POMC	proopiomelanocortin
107984805	0.0121	0.00275	0.4398	2.99411	1.31691	27.54	LOC107984805	uncharacterized LOC107984805
114786	0.0122	0.00279	0.3719	2.99038	1.11198	21.72	XKR4	XK related 4
101927943	0.0124	0.00285	0.3861	2.98385	1.15206	9.18	SETBP1-DT	SETBP1 divergent transcript
11096	0.0125	0.00288	0.3356	-2.98066	-1.00037	170.8	ADAMTS5	ADAM metallopeptidase with thrombospondin type 1 motif 5
401237	0.0127	0.00291	0.3522	2.97668	1.04846	12.11	CASC15	cancer susceptibility 15
101929532	0.0129	0.00296	0.4119	2.97188	1.22397	15.25	LOC101929532	uncharacterized LOC101929532
112268061	0.0132	0.00304	0.4488	2.96321	1.32994	19.94	LOC112268061	uncharacterized LOC112268061
3128	0.0132	0.00306	0.4374	2.96161	1.29544	57.69	HLA-DRB6	major histocompatibility complex, class II, DR beta 6 (pseudogene)
100131454	0.0132	0.00307	0.3451	2.96073	1.02179	11.11	DBIL5P	diazepam binding inhibitor-like 5, pseudogene
22797	0.0133	0.00309	0.4546	-2.95893	-1.34505	11.95	TFEC	transcription factor EC
10894	0.0135	0.00314	0.561	-2.95399	-1.65729	184.53	LYVE1	lymphatic vessel endothelial hyaluronan receptor 1
100131138	0.0135	0.00314	0.4099	2.95375	1.21086	331.61	LINC01405	long intergenic non-protein coding RNA 1405
107985238	0.0135	0.00314	0.5524	2.95327	1.63133	6.52	LOC107985238	uncharacterized LOC107985238
85300	0.0135	0.00316	0.4164	2.95214	1.22913	7.49	ATCAY	ATCAY kinesin light chain interacting caytaxin
101928403	0.0135	0.00316	0.3757	2.95174	1.1091	10.3	EIF2AK3-DT	EIF2AK3 divergent transcript
100288152	0.0136	0.00316	0.3804	2.95138	1.12264	39.51	SLC9A3-AS1	SLC9A3 antisense RNA 1
378707	0.0136	0.00317	0.3799	-2.9512	-1.12107	126.99	RN7SL3	RNA component of signal recognition particle 7SL3
105371686	0.0137	0.00321	0.3983	2.94709	1.17381	9.78	LOC105371686
101927944	0.0137	0.00321	0.3439	-2.94688	-1.01341	18.94	FAM53B-AS1	FAM53B antisense RNA 1
4880	0.0137	0.00321	0.5074	-2.9464	-1.49508	11.76	NPPC	natriuretic peptide C
55753	0.0137	0.00322	0.5008	2.94621	1.47554	156.84	OGDHL	oxoglutarate dehydrogenase L
284759	0.0138	0.00325	0.4094	-2.94347	-1.20493	14.49	SIRPB2	signal regulatory protein beta 2
105377546	0.014	0.00331	0.6216	2.93738	1.82584	12.27	LOC105377546	uncharacterized LOC105377546
7170	0.0141	0.00333	0.4473	2.93534	1.31288	5970.19	TPM3	tropomyosin 3
9592	0.0142	0.00335	0.3428	2.93398	1.00571	668.76	IER2	immediate early response 2
105374187	0.0143	0.00338	0.4036	2.93095	1.18298	10.13	LOC105374187	uncharacterized LOC105374187
27164	0.0149	0.00354	0.6898	2.91611	2.01141	10.88	SALL3	spalt like transcription factor 3
2494	0.0149	0.00357	0.3748	2.91376	1.09219	24	NR5A2	nuclear receptor subfamily 5 group A member 2
22987	0.015	0.00358	0.6247	2.9133	1.81992	16.84	SV2C	synaptic vesicle glycoprotein 2C
116969	0.0151	0.00363	0.3899	-2.90828	-1.13395	18.31	ART5	ADP-ribosyltransferase 5
85443	0.0152	0.00365	0.4388	2.90699	1.27555	10.19	DCLK3	doublecortin like kinase 3
27123	0.0153	0.00367	0.4524	2.90519	1.31418	31.07	DKK2	dickkopf WNT signaling pathway inhibitor 2
5023	0.0154	0.00372	0.4781	2.90067	1.38681	16.61	P2RX1	purinergic receptor P2X 1
101929614	0.0164	0.00401	0.6593	-2.8772	-1.89696	11.95	LOC101929614	proline-rich receptor-like protein kinase PERK10
25758	0.0164	0.00402	0.5944	2.8764	1.70983	10.71	KIAA1549L	KIAA1549 like
6781	0.0165	0.00407	0.362	2.8726	1.04	148.69	STC1	stanniocalcin 1
4577	0.0166	0.00409	0.4832	2.87135	1.38747	1933.59	TRNV	tRNA-Val
105374129	0.0166	0.00409	0.3488	2.87104	1.00135	15.26	LOC105374129
56659	0.0172	0.00428	0.76	-2.85707	-2.17149	28.56	KCNK13	potassium two pore domain channel subfamily K member 13
105374235	0.0174	0.00435	0.3655	2.85139	1.04228	69.44	LOC105374235	uncharacterized LOC105374235
105374739	0.0175	0.00438	0.4157	-2.84934	-1.18451	27.78	LOC105374739	uncharacterized LOC105374739
105378526	0.0175	0.00439	0.3933	2.84833	1.12023	10.38	LOC105378526
4501	0.018	0.00453	0.3723	-2.83883	-1.05697	255.39	MT1X	metallothionein 1X
6319	0.0183	0.00462	0.4457	-2.83221	-1.2624	218.56	SCD	stearoyl-CoA desaturase
101928284	0.0183	0.00463	0.37	2.83201	1.04784	10.76	PDE9A-AS1	PDE9A antisense RNA 1
3037	0.0189	0.00483	0.3557	-2.81833	-1.00236	15.12	HAS2	hyaluronan synthase 2
9760	0.019	0.00487	0.5296	-2.81569	-1.49105	11.49	TOX	thymocyte selection associated high mobility group box
101930275	0.0191	0.00489	0.4084	2.81435	1.14949	21.72	MTUS1-DT	MTUS1 divergent transcript
3932	0.0193	0.00495	0.4337	2.81054	1.21897	7.82	LCK	LCK proto-oncogene, Src family tyrosine kinase
728741	0.0194	0.00497	0.3914	2.80915	1.09939	7.72	NPIPB6	nuclear pore complex interacting protein family member B6
57554	0.0194	0.00499	0.4761	-2.80791	-1.3367	20.53	LRRC7	leucine rich repeat containing 7
7857	0.0197	0.00506	0.4874	2.80303	1.3663	14.22	SCG2	secretogranin II
107984440	0.0199	0.00514	0.4486	2.79784	1.25523	20.86	LOC107984440	uncharacterized LOC107984440
3158	0.02	0.00519	0.6417	-2.79504	-1.79358	392.62	HMGCS2	3-hydroxy-3-methylglutaryl-CoA synthase 2
33	0.0203	0.00526	0.4038	2.7908	1.12684	42.18	ACADL	acyl-CoA dehydrogenase long chain
93035	0.0204	0.00531	0.7472	-2.78754	-2.08279	30.32	PKHD1L1	PKHD1 like 1
10800	0.0204	0.00532	0.368	2.7871	1.02571	11.99	CYSLTR1	cysteinyl leukotriene receptor 1
84225	0.0205	0.00533	0.4899	2.78642	1.36514	10.13	ZMYND15	zinc finger MYND-type containing 15
220359	0.0211	0.00553	0.4825	-2.77442	-1.33877	8.06	TIGD3	tigger transposable element derived 3
5950	0.0217	0.00573	0.6442	-2.76283	-1.77988	13.61	RBP4	retinol binding protein 4
7852	0.0222	0.00591	0.3965	2.7528	1.09145	71.72	CXCR4	C-X-C motif chemokine receptor 4
101927391	0.0222	0.00592	0.3887	2.75207	1.06971	9.02	MIOS-DT	MIOS divergent transcript
140	0.0225	0.00601	0.5477	-2.74743	-1.50484	10.78	ADORA3	adenosine A3 receptor
27112	0.0229	0.00614	0.5709	-2.74026	-1.5645	719.61	NALF2	NALCN channel auxiliary factor 2
2903	0.023	0.00616	0.4067	-2.73907	-1.11411	155.76	GRIN2A	glutamate ionotropic receptor NMDA type subunit 2A
3743	0.023	0.00616	0.5053	-2.73893	-1.38409	15.98	KCNA7	potassium voltage-gated channel subfamily A member 7
81575	0.0233	0.00629	0.4965	2.7324	1.35664	1755.58	APOLD1	apolipoprotein L domain containing 1
675	0.0234	0.00629	0.4202	2.73201	1.14808	8.53	BRCA2	BRCA2 DNA repair associated
256369	0.0238	0.00644	0.4071	2.72428	1.1091	26.58	CCDC197	coiled-coil domain containing 197
115861	0.024	0.00653	0.5383	2.71988	1.46424	8.71	NXNL1	nucleoredoxin like 1
204962	0.0247	0.00677	0.5929	2.70807	1.60571	73.48	SLC44A5	solute carrier family 44 member 5
105374355	0.025	0.00685	0.4269	2.70415	1.15438	15.49	LOC105374355	vegetative cell wall protein gp1-like
91683	0.0252	0.00694	0.4649	2.69993	1.25516	8.34	SYT12	synaptotagmin 12
105376718	0.0253	0.00695	0.378	2.69922	1.02042	8.38	LOC105376718	uncharacterized LOC105376718
547	0.0256	0.00707	0.459	2.69348	1.23641	144.24	KIF1A	kinesin family member 1A
105373968	0.0256	0.00708	0.4634	2.69299	1.24798	11.78	LOC105373968	uncharacterized LOC105373968
219623	0.0271	0.00758	0.3841	-2.67039	-1.02577	9.51	TMEM26	transmembrane protein 26
6343	0.0272	0.00761	0.4019	2.66876	1.07247	10.99	SCT	secretin
3687	0.0272	0.00762	0.4191	2.66833	1.11835	26.08	ITGAX	integrin subunit alpha X
105373637	0.0275	0.00773	0.3914	2.66356	1.04264	10.2	SPOPL-DT	SPOPL divergent transcript
400794	0.0278	0.00782	0.4762	2.65955	1.26655	20.93	LRRC52-AS1	LRRC52 antisense RNA 1
105370904	0.0281	0.00793	0.4758	2.65507	1.26333	8.8	LOC105370904	uncharacterized LOC105370904
107984591	0.0284	0.00801	0.4235	2.65145	1.12283	21.4	LOC107984591	uncharacterized LOC107984591
439990	0.0284	0.00802	0.3965	2.6513	1.05126	10.39	LINC00857	long intergenic non-protein coding RNA 857
729857	0.0287	0.00814	0.4026	2.64627	1.06537	35.57	RGPD2	RANBP2 like and GRIP domain containing 2
214	0.0289	0.00822	0.4297	2.6431	1.13573	154.89	ALCAM	activated leukocyte cell adhesion molecule
26287	0.0295	0.00842	0.4114	-2.6348	-1.08404	4998.62	ANKRD2	ankyrin repeat domain 2
1404	0.0297	0.00848	0.4467	2.63216	1.1757	162.82	HAPLN1	hyaluronan and proteoglycan link protein 1
107986198	0.03	0.0086	0.41	2.62755	1.0772	17.7	LOC107986198	uncharacterized LOC107986198
105377399	0.0312	0.00904	0.3984	2.61068	1.04022	7.8	LOC105377399	uncharacterized LOC105377399
4818	0.0314	0.00911	0.5199	2.60803	1.356	10.89	NKG7	natural killer cell granule protein 7
4050	0.0316	0.0092	0.4801	2.60441	1.2504	6.82	LTB	lymphotoxin beta
105374280	0.0318	0.00926	0.443	2.60228	1.1528	7.78	LOC105374280	uncharacterized LOC105374280
105370047	0.0318	0.00929	0.4028	2.60137	1.04786	11.6	LOC105370047	uncharacterized LOC105370047
101927566	0.0322	0.0094	0.5536	2.59703	1.43767	18.18	LOC101927566	uncharacterized LOC101927566
9626	0.0322	0.00942	0.545	2.59627	1.41488	113.11	GUCA1C	guanylate cyclase activator 1C
256021	0.0323	0.00944	0.4168	2.5958	1.08189	7.92	LINC01619	long intergenic non-protein coding RNA 1619
101928421	0.0323	0.00945	0.517	2.59528	1.34186	9.22	LOC101928421	uncharacterized LOC101928421
10666	0.0324	0.0095	0.3884	2.59334	1.00713	9.96	CD226	CD226 molecule
105377335	0.0324	0.00951	0.3939	2.59312	1.02141	9.33	UNC5C-AS1	UNC5C antisense RNA 1
9052	0.0325	0.00953	0.4729	-2.59237	-1.22585	16.91	GPRC5A	G protein-coupled receptor class C group 5 member A
347731	0.0327	0.00963	0.5425	2.58878	1.40429	9.46	LRRTM3	leucine rich repeat transmembrane neuronal 3
107985988	0.0333	0.00985	0.4404	-2.58092	-1.13664	10.8	LOC107985988
105376722	0.0337	0.00999	0.4576	2.57629	1.17903	16.89	LOC105376722	uncharacterized LOC105376722
9002	0.0344	0.0103	0.5553	2.56596	1.42488	93.77	F2RL3	F2R like thrombin or trypsin receptor 3
417	0.0344	0.0103	0.5191	-2.56509	-1.33148	9.3	ART1	ADP-ribosyltransferase 1
100874370	0.0345	0.0103	0.5492	2.56458	1.40851	8.13	CACNA1C-IT3	CACNA1C intronic transcript 3
4360	0.0354	0.0107	0.501	-2.55289	-1.27895	205.79	MRC1	mannose receptor C-type 1
105375833	0.0362	0.011	0.4414	2.54225	1.12224	13.43	LOC105375833	uncharacterized LOC105375833
149465	0.0365	0.0111	0.3957	-2.53921	-1.00485	7.47	CFAP57	cilia and flagella associated protein 57
256236	0.0375	0.0115	0.4811	2.5262	1.2153	8.73	NAPSB	napsin B aspartic peptidase, pseudogene
10863	0.0376	0.0115	0.4227	2.52562	1.06765	13.22	ADAM28	ADAM metallopeptidase domain 28
80183	0.0389	0.0121	0.4973	2.50978	1.2481	7.03	RUBCNL	rubicon like autophagy enhancer
3960	0.0395	0.0123	0.5338	2.50339	1.33637	7.46	LGALS4	galectin 4
7135	0.0398	0.0124	0.564	2.50018	1.41017	589.47	TNNI1	troponin I1, slow skeletal type
101928414	0.0405	0.0127	0.5758	2.49245	1.43525	12.01	SLC28A2-AS1	SLC28A2 antisense RNA 1
107986188	0.0407	0.0128	0.4861	2.49034	1.21045	9.2	LOC107986188	uncharacterized LOC107986188
92293	0.0411	0.0129	0.4557	-2.48544	-1.13258	48.85	TMEM132C	transmembrane protein 132C
401647	0.0412	0.013	0.4162	-2.48415	-1.03399	16.41	GOLGA7B	golgin A7 family member B
105372686	0.0415	0.0131	0.6783	-2.48072	-1.68274	85.5	LOC105372686	uncharacterized LOC105372686
107984079	0.0429	0.0137	0.461	2.46622	1.13702	18.5	LOC107984079	uncharacterized LOC107984079
105374010	0.0439	0.014	0.4323	2.45617	1.06178	20.99	LOC105374010	uncharacterized LOC105374010
51085	0.0449	0.0144	0.5211	-2.44657	-1.27497	21.08	MLXIPL	MLX interacting protein like
727897	0.0464	0.015	0.4468	2.43196	1.08659	13.15	MUC5B	mucin 5B, oligomeric mucus/gel-forming
107986558	0.0465	0.0151	0.4556	2.43097	1.10758	384.19	LOC107986558	uncharacterized LOC107986558
102724428	0.0467	0.0152	0.5239	2.42858	1.27238	468.81	LOC102724428	salt inducible kinase 1B (putative)
5016	0.0472	0.0153	0.4363	2.42446	1.05777	6.86	OVGP1	oviductal glycoprotein 1
101927352	0.0473	0.0154	0.4455	2.42376	1.0798	8.45	PLS3-AS1	PLS3 antisense RNA 1
8638	0.0475	0.0155	0.4551	2.42107	1.10174	11.57	OASL	2'-5'-oligoadenylate synthetase like
80704	0.0492	0.0161	0.6086	-2.40555	-1.46408	7.17	SLC19A3	solute carrier family 19 member 3
